# Supplementary material for: Sni445 recruits box C/D snoRNPs snR4 and snR45 to guide ribosomal RNA acetylation by Kre33
Source: Nucleic Acids Res. 2026 Jan 28;54(3):gkag030. doi: 10.1093/nar/gkag030 (PMC12848939; doi:10.1093/nar/gkag030)
Supplement: gkag030_Supplemental_Files [file gkag030_supplemental_files.zip]

Archive with 2 entries (2 files):
- Hafneretal_SupplementaryData.pdf
- SupplementaryTableS3.xlsx
