# Supplementary material for: Sni445 recruits box C/D snoRNPs snR4 and snR45 to guide ribosomal RNA acetylation by Kre33
Source: Nucleic Acids Res. 2026 Jan 28;54(3):gkag030. doi: 10.1093/nar/gkag030 (PMC12848939; doi:10.1093/nar/gkag030)
Supplement: gkag030_Supplemental_Files [file gkag030_supplemental_files.zip › SupplementaryTableS3.xlsx]

## Sheet: Sheet1
Protein IDs	Majority protein IDs	Protein names	Gene names	Peptides	Razor + unique peptides	Unique peptides	Sequence coverage [%]	Unique + razor sequence coverage [%]	Unique sequence coverage [%]	MS/MS count	iBAQ Turbo_9295 GFP	iBAQ Turbo_9296 NLS GFP	iBAQ Turbo_9509 YNL050C/SNI445	LFQ Turbo_9295 GFP	LFQ Turbo_9296 NLS GFP	LFQ Turbo_9509 YNL050C/SNI445	Normalized imputed GFP-TurboID iBAQ	Normalized imputed NLS-GFP-TurboID iBAQ	Average of normalized imputed GFP controls iBAQ	Normalized iBAQ Turbo_9509 Ynl050c(Sni445)-TurboID	Enrichement, Log2(Ynl050c(Sni445)-TurboID) - Log2(normalized imputed GFP controls iBAQ)
Q00955	Q00955	Acetyl-CoA carboxylase;Biotin carboxylase	ACC1	255	255	250	89.1	89.1	88.4	38639	3281100032	3795599872	4864500224	685609975808	831430000640	1012600012800	2898.37	3764.17	3331.27	4533.55	0.444569
P32327	P32327	Pyruvate carboxylase 2	PYC2	106	106	51	76.4	76.4	40.8	18177	3434400000	4031200000	4422499840	322849996800	424950005760	450459992064	3033.79	3997.82	3515.8	4121.62	0.229358
P46672	P46672	tRNA-aminoacylation cofactor ARC1	ARC1	58	58	58	91.2	91.2	91.2	13065	4668700160	5189300224	6134099968	295439990784	388700012544	381099999232	4124.11	5146.33	4635.22	5716.78	0.302564
P06709	P06709	Bifunctional ligase/repressor BirA	birA	35	35	35	86	86	86	3403	3884100096	2811899904	2839800064	166489997312	149399994368	134019997696	3431.03	2788.61	3109.82	2646.6	-0.232693
P46655	P46655	Glutamate--tRNA ligase, cytoplasmic	GUS1	67	67	67	76	76	76	5358	942190016	1169100032	393249984	88831000576	121200001024	45054001152	832.287	1159.42	995.853	366.496	-1.44214
P39078	P39078	T-complex protein 1 subunit delta	CCT4	22	22	22	48.9	48.9	48.9	353	995929984	997950016	1236400000	70888996864	78817001472	72266997760	879.758	989.686	934.722	1152.28	0.301886
P02994	P02994	Elongation factor 1-alpha	TEF1	34	34	34	70.3	70.3	70.3	3979	1289799936	1140199936	537480000	71912996864	73465004032	31701000192	1139.35	1130.76	1135.05	500.913	-1.18013
P11154	P11154	Pyruvate carboxylase 1	PYC1	97	42	42	74.7	39.5	39.5	5583	513870016	620049984	639880000	47047999488	60215001088	60037001216	453.929	614.915	534.422	596.347	0.158172
P40509	P40509	Coatomer subunit epsilon	SEC28	19	19	19	73.3	73.3	73.3	1884	1088499968	1515000064	1654099968	47921999872	80270000128	72615002112	961.53	1502.45	1231.99	1541.57	0.323403
P32528	P32528	Urea amidolyase;Urea carboxylase;Allophanate hydrolase	DUR1,2	103	103	103	60.3	60.3	60.3	3757	126440000	161230000	217570000	22072000512	29055000576	37253001216	111.691	159.895	135.793	202.768	0.57842
P06169;P26263;P16467;Q07471	P06169	Pyruvate decarboxylase isozyme 1	PDC1	34	34	34	73.9	73.9	73.9	2113	393489984	426830016	160110000	22179999744	29798000640	11717000192	347.591	423.295	385.443	149.217	-1.3691
P46669	P46669	DNA-directed RNA polymerase I subunit RPA43	RPA43	18	18	18	53.7	53.7	53.7	2587	686040000	911340032	824760000	24532000768	36359000064	36864999424	606.016	903.793	754.904	768.649	0.0260301
P16521	P16521	Elongation factor 3A	YEF3	66	66	50	64.4	64.4	52.8	2738	187040000	151050000	71685000	16720000000	15306000384	7774300160	165.222	149.799	157.511	66.808	-1.23736
P07258	P07258	Carbamoyl-phosphate synthase arginine-specific small chain	CPA1	25	25	25	71.8	71.8	71.8	1343	330740000	165830000	26656000	17508999168	10632999936	2610700032	292.16	164.457	228.309	24.8425	-3.2001
P47035	P47035	Nucleolar protein NET1	NET1	79	79	79	60.4	60.4	60.4	4310	105310000	183590000	273489984	12833999872	24370999296	35491000320	93.0259	182.07	137.548	254.883	0.889905
P00925	P00925	Enolase 2	ENO2	31	31	14	83.1	83.1	41	1275	295329984	173480000	21090000	8206499840	6821899776	2690800128	260.881	172.043	216.462	19.6552	-3.46113
P00549	P00549	Pyruvate kinase 1	CDC19	47	47	44	86.2	86.2	84.2	2117	205700000	176110000	115410000	11859999744	13292999680	8942600192	181.706	174.652	178.179	107.558	-0.728207
P06105	P06105	Protein SCP160	SCP160	121	121	121	77.3	77.3	77.3	4455	66291000	36281000	15831000	9043600384	6517300224	2691300096	58.5584	35.9806	47.2695	14.754	-1.67981
P40563	P40563	Altered inheritance of mitochondria protein 21	AIM21	51	51	51	72.8	72.8	72.8	1077	110550000	75099000	5706500	8145200128	6155800064	639990016	97.6547	74.4771	86.0659	5.31827	-4.01641
P10592	P10592	Heat shock protein SSA2	SSA2	53	53	16	77.6	77.6	25.5	2336	107640000	88703000	44868000	8779499520	8193900032	4671699968	95.0841	87.9685	91.5263	41.8155	-1.13015
P38427	P38427	Trehalose synthase complex regulatory subunit TSL1	TSL1	40	40	38	43.5	43.5	41.3	377	76390000	44314000	4466700	13233999872	6865999872	791070016	67.4794	43.947	55.7132	4.16281	-3.74239
P49089	P49089	Asparagine synthetase [glutamine-hydrolyzing] 1	ASN1	36	36	28	60.1	60.1	45.3	1408	131940000	84035000	25569000	6899599872	5081500160	1930599936	116.55	83.3391	99.9444	23.8295	-2.06838
P22803	P22803	Thioredoxin-2	TRX2	8	8	6	73.1	73.1	55.8	456	461660000	239300000	152650000	12638000128	8823799808	4585500160	407.809	237.318	322.564	142.265	-1.18101
P10964	P10964	DNA-directed RNA polymerase I subunit RPA190	RPA190	64	64	63	44.4	44.4	43.9	520	38802000	30767000	27900000	4576099840	6834899968	5244299776	34.2759	30.5122	32.394	26.0019	-0.317114
P48582	P48582	Vacuolar-sorting protein BRO1	BRO1	63	63	63	71.4	71.4	71.4	1342	65825000	33324000	3814600	6635200000	3743699968	771080000	58.1467	33.048	45.5974	3.55508	-3.681
P00330	P00330	Alcohol dehydrogenase 1	ADH1	22	22	14	69.8	69.8	45.4	1333	191870000	145220000	91140000	9603600384	8822599680	4916199936	169.489	144.017	156.753	84.9394	-0.883989
P07259	P07259	Protein URA2;Glutamine-dependent carbamoyl-phosphate synthase;Aspartate carbamoyltransferase	URA2	117	117	115	61.6	61.6	60.7	1886	25529000	20109000	16568000	5240900096	4735000064	3955899904	22.5511	19.9425	21.2468	15.4408	-0.460496
P19097	P19097	Fatty acid synthase subunit alpha;Acyl carrier;3-oxoacyl-[acyl-carrier-protein] reductase;3-oxoacyl-[acyl-carrier-protein] synthase	FAS2	91	91	91	59.4	59.4	59.4	1081	26604000	11822000	3634700	3994500096	2181299968	964099968	23.5007	11.7241	17.6124	3.38742	-2.37833
P38697;P39567;O42831	P38697	Inosine-5-monophosphate dehydrogenase 2	IMD2	22	22	11	59.7	59.7	27.5	1386	131600000	85825000	48646000	6143600128	5142900224	2952100096	116.249	85.1143	100.682	45.3364	-1.15106
P32499	P32499	Nucleoporin NUP2	NUP2	54	54	54	80.6	80.6	80.6	1649	61209000	141770000	64030000	5856500224	13349999616	6761999872	54.0692	140.596	97.3326	59.6738	-0.705825
P07264	P07264	3-isopropylmalate dehydratase	LEU1	43	43	43	63.5	63.5	63.5	1253	63037000	47113000	20673000	4642800128	4015099904	2097799936	55.6839	46.7229	51.2034	19.2665	-1.41014
P60010	P60010	Actin	ACT1	22	22	22	68.3	68.3	68.3	1501	120490000	124490000	96393000	6591799808	7222799872	5221600256	106.435	123.459	114.947	89.835	-0.355621
P53622	P53622	Coatomer subunit alpha	COP1	58	58	58	57.7	57.7	57.7	1741	39845000	41583000	33138000	4378500096	4968200192	3661299968	35.1972	41.2387	38.2179	30.8835	-0.307413
P34110	P34110	Vacuolar protein sorting-associated protein 35	VPS35	37	37	37	43.8	43.8	43.8	523	49196000	22592000	614350	4130500096	2242500096	162850000	43.4574	22.4049	32.9312	0.572554	-5.8459
P35844	P35844	Protein KES1	KES1	28	28	28	62.7	62.7	62.7	1054	101310000	61776000	19295000	6189799936	4791300096	1435500032	89.4925	61.2644	75.3785	17.9823	-2.06758
P09938	P09938	Ribonucleoside-diphosphate reductase small chain 1	RNR2	25	25	25	66.4	66.4	66.4	1043	122420000	127710000	47719000	5516299776	7126000128	3010299904	108.14	126.652	117.396	44.4725	-1.4004
P32380	P32380	Spindle pole body component 110	SPC110	7	7	7	8.5	8.5	8.5	9	46880000	93041	0	0	0	0	41.4116	0.0922705	20.7519	0.001	0
P32324	P32324	Elongation factor 2	EFT1	56	56	56	74.8	74.8	74.8	1815	49698000	50654000	18111000	4384999936	4950300160	2543000064	43.9009	50.2345	47.0677	16.8788	-1.47952
P35207	P35207	Antiviral helicase SKI2	SKI2	64	64	64	58.8	58.8	58.8	1227	32687000	16587000	3353700	3469400064	2268800000	578259968	28.8742	16.4496	22.6619	3.12554	-2.85809
P05453	P05453	Eukaryotic peptide chain release factor GTP-binding subunit	SUP35	29	29	29	45.5	45.5	45.5	668	69588000	67389000	20239000	3180499968	1878300032	1495399936	61.4708	66.831	64.1509	18.8621	-1.76598
P41277	P41277	Glycerol-1-phosphate phosphohydrolase 1	GPP1	21	21	14	88	88	65.6	992	137520000	102880000	98840000	6341000192	5601399808	5191600128	121.479	102.028	111.753	92.1156	-0.278802
P07149	P07149	Fatty acid synthase subunit beta;3-hydroxyacyl-[acyl-carrier-protein] dehydratase;Enoyl-[acyl-carrier-protein] reductase [NADH];[Acyl-carrier-protein] acetyltransferase;[Acyl-carrier-protein] malonyltransferase;S-acyl fatty acid synthase thioesterase	FAS1	87	87	87	52.6	52.6	52.6	801	19294000	9609400	3565600	3096300032	1862599936	896160000	17.0434	9.52983	13.2866	3.32302	-1.99941
Q08972	Q08972	[NU+] prion formation protein 1	NEW1	78	78	78	68.4	68.4	68.4	2047	29671000	15985000	4487900	3828800000	2546299904	929680000	26.21	15.8526	21.0313	4.18257	-2.33008
P20676	P20676	Nucleoporin NUP1	NUP1	61	61	61	55.9	55.9	55.9	1250	38416000	92007000	32008000	3549100032	8858900480	3560199936	33.9349	91.2451	62.59	29.8304	-1.06915
P15108	P15108	ATP-dependent molecular chaperone HSC82	HSC82	55	55	15	61.4	61.4	16.5	1185	51722000	32534000	7893100	3975099904	2901199872	1148800000	45.6888	32.2646	38.9767	7.3561	-2.4056
P32874	P32874	Acetyl-CoA carboxylase, mitochondrial;Biotin carboxylase	HFA1	101	96	96	52	50.2	50.2	1505	15208000	16199000	24048000	3395300096	3968699904	5187999744	13.434	16.0649	14.7494	22.4119	0.603606
P16861	P16861	ATP-dependent 6-phosphofructokinase subunit alpha	PFK1	49	49	48	58.6	58.6	57.6	1071	34545000	21567000	11120000	3167500032	2387099904	1468000000	30.5154	21.3884	25.9519	10.3635	-1.32433
P04147	P04147	Polyadenylate-binding protein, cytoplasmic and nuclear	PAB1	40	40	40	72.4	72.4	72.4	1239	56130000	33984000	11570000	3868999936	2788000000	1214499968	49.5826	33.7026	41.6426	10.7829	-1.94932
Q05506	Q05506	Arginine--tRNA ligase, cytoplasmic		50	50	49	78.1	78.1	76.4	798	42256000	22827000	2172800	3684499968	2192100096	470380000	37.327	22.638	29.9825	2.02498	-3.88814
P34167	P34167	Eukaryotic translation initiation factor 4B	TIF3	44	44	44	84.6	84.6	84.6	1651	63297000	36599000	6724800	4345099776	3544800000	837520000	55.9136	36.2959	46.1048	6.26729	-2.879
P40477	P40477	Nucleoporin NUP159	NUP159	58	58	58	51	51	51	459	21994000	10175000	1482200	2658099968	1393100032	303940000	19.4285	10.0907	14.7596	1.38136	-3.41749
P14907	P14907	Nucleoporin NSP1	NSP1	41	41	41	68	68	68	898	40388000	47860000	25895000	3331899904	3666299904	2698899968	35.6769	47.4637	41.5703	24.1333	-0.784529
Q12680	Q12680	Glutamate synthase [NADH]	GLT1	78	78	78	44.4	44.4	44.4	766	15232000	7195300	1984200	2402599936	1452400000	601360000	13.4552	7.13572	10.2955	1.84921	-2.47703
P14743	P14743	Glycylpeptide N-tetradecanoyltransferase	NMT1	29	29	29	74.5	74.5	74.5	858	66525000	31294000	2880400	3881799936	2460000000	495800000	58.7651	31.0349	44.9	2.68444	-4.06402
P32589	P32589	Heat shock protein homolog SSE1	SSE1	38	38	31	60.8	60.8	50.8	820	41106000	28837000	11917000	2999800064	2468100096	1211699968	36.3111	28.5982	32.4547	11.1062	-1.54705
P53858	P53858	Protein BNI4	BNI4	42	42	42	54.8	54.8	54.8	577	32157000	18060000	50383	2630500096	1802599936	0	28.406	17.9104	23.1582	0.0469553	-8.94602
P37303	P37303	Low specificity L-threonine aldolase	GLY1	14	14	14	47.8	47.8	47.8	359	68333000	17438000	4092100	2336699904	2552900096	880350016	60.3622	17.2936	38.8279	3.8137	-3.34783
P11484	P11484	Heat shock protein SSB1	SSB1	36	36	3	70.1	70.1	10	865	49355000	38623000	12460000	3269100032	2719200000	1622499968	43.5979	38.3032	40.9505	11.6123	-1.81823
Q07878	Q07878	Vacuolar protein sorting-associated protein 13	VPS13	126	126	126	46.6	46.6	46.6	710	9063900	3253700	333520	2372000000	1048000000	132520000	8.00663	3.22676	5.61669	0.310829	-4.17553
P34216	P34216	EH domain-containing and endocytosis protein 1	EDE1	45	45	45	41.3	41.3	41.3	264	23388000	9541300	0	2437600000	1034700032	0	20.6599	9.46229	15.0611	0.001	0
P54115	P54115	Magnesium-activated aldehyde dehydrogenase, cytosolic	ALD6	31	31	31	60.6	60.6	60.6	776	48925000	39024000	4679100	2570899968	2912199936	668369984	43.2181	38.7008	40.9595	4.36076	-3.23154
P05030;P19657	P05030;P19657	Plasma membrane ATPase 1;Plasma membrane ATPase 2	PMA1;PMA2	29	29	29	41.3	41.3	41.3	999	44940000	46840000	42281000	2592900096	3060199936	2586700032	39.6979	46.4521	43.075	39.4045	-0.128492
P07284	P07284	Serine--tRNA ligase, cytoplasmic	SES1	35	35	35	76	76	76	886	51176000	21674000	3168400	2993700096	1794300032	447369984	45.2065	21.4945	33.3505	2.95284	-3.49753
P23301;P19211	P23301	Eukaryotic translation initiation factor 5A-1	HYP2	13	13	13	75.2	75.2	75.2	713	159810000	151530000	107130000	4208900096	5048399872	2573799936	141.169	150.275	145.722	99.8416	-0.545506
P16862	P16862	ATP-dependent 6-phosphofructokinase subunit beta	PFK2	35	34	34	43.5	42.5	42.5	607	28137000	15093000	4647400	2183699968	1540700032	656339968	24.8549	14.968	19.9115	4.33122	-2.20075
Q03161	Q03161	Glucose-6-phosphate 1-epimerase		24	24	24	83.2	83.2	83.2	836	59927000	37444000	29403000	3586700032	2644100096	2184499968	52.9367	37.1339	45.0353	27.4026	-0.716744
P27351	P27351	AP-2 complex subunit beta	APL1	31	31	31	49.7	49.7	49.7	829	33906000	22977000	30689000	2812699904	2258599936	3097600000	29.951	22.7867	26.3689	28.6011	0.117237
P41903	P41903	Peroxisomal acyl-coenzyme A thioester hydrolase 1	TES1	1	1	1	2.6	2.6	2.6	61	68845000	65379000	48921000	0	0	2845900032	60.8145	64.8376	62.826	45.5927	-0.462559
P17255	P17255	V-type proton ATPase catalytic subunit A;Endonuclease PI-SceI	VMA1	60	60	60	55.1	55.1	55.1	1162	19960000	12929000	6535100	2954400000	2243500032	1274200064	17.6317	12.8219	15.2268	6.09049	-1.32198
P17106	P17106	Centromere-binding protein 1	CBF1	29	29	29	61.5	61.5	61.5	934	64999000	145920000	103750000	2655600128	7235999744	5629199872	57.4171	144.712	101.064	96.6915	-0.0638132
P15891	P15891	Actin-binding protein	ABP1	32	32	32	57.4	57.4	57.4	490	33338000	14146000	787720	2430500096	1260400000	143520000	29.4492	14.0289	21.739	0.734129	-4.88811
P00560	P00560	Phosphoglycerate kinase	PGK1	38	38	38	82	82	82	1199	44884000	35010000	18239000	3116300032	2956999936	1592899968	39.6484	34.7201	37.1843	16.9981	-1.12932
P06168	P06168	Ketol-acid reductoisomerase, mitochondrial	ILV5	20	20	20	63.5	63.5	63.5	1041	63779000	54364000	23991000	3215099904	3345900032	1529500032	56.3394	53.9138	55.1266	22.3588	-1.30191
P22204	P22204	Cell cycle protein kinase DBF2	DBF2	20	20	14	42.1	42.1	34.6	493	57478000	30800000	10075000	2497600000	1528300032	685449984	50.7734	30.5449	40.6592	9.38956	-2.11445
Q08971	Q08971	Protein PBDC1 homolog	YPL225W	15	15	15	80.1	80.1	80.1	551	116270000	57059000	26195000	3503399936	2417200128	938360000	102.707	56.5865	79.647	24.4129	-1.70598
P09436	P09436	Isoleucine--tRNA ligase, cytoplasmic	ILS1	63	63	63	64.9	64.9	64.9	1086	18171000	13065000	9313400	2234899968	2219500032	1394200064	16.0514	12.9568	14.5041	8.67978	-0.740732
P21538	P21538	DNA-binding protein REB1	REB1	40	40	38	59.3	59.3	58.3	1088	30232000	84573000	83146000	2366000128	5988700160	6221100032	26.7055	83.8727	55.2891	77.4893	0.487002
Q05022	Q05022	rRNA biogenesis protein RRP5	RRP5	110	110	110	59.6	59.6	59.6	1485	11571000	30964000	75179000	2229600000	5688500224	12154999808	10.2213	30.7076	20.4644	70.0643	1.77556
P48415	P48415	COPII coat assembly protein SEC16	SEC16	64	64	64	39	39	39	249	11113000	3569300	0	1927299968	641260032	0	9.8167	3.53974	6.67822	0.001	0
P00950	P00950	Phosphoglycerate mutase 1	GPM1	19	19	19	78.5	78.5	78.5	683	76646000	48294000	17096000	3370400000	2558099968	978910016	67.7055	47.8941	57.7998	15.9329	-1.85906
P39730	P39730	Eukaryotic translation initiation factor 5B	FUN12	54	54	54	52.2	52.2	52.2	779	26320000	14247000	4007100	1989900032	1248600064	550649984	23.2499	14.129	18.6894	3.73448	-2.32324
P34756	P34756	1-phosphatidylinositol 3-phosphate 5-kinase FAB1	FAB1	66	66	66	37.1	37.1	37.1	426	9762500	11516000	191030	1604400000	2226200064	66008000	8.62374	11.4206	10.0222	0.178034	-5.8149
P38625	P38625	GMP synthase [glutamine-hydrolyzing]	GUA1	31	31	31	63.8	63.8	63.8	829	31288000	21149000	14611000	2118300032	2084999936	1472700032	27.6384	20.9739	24.3061	13.617	-0.835914
Q00402	Q00402	Nuclear migration protein NUM1	NUM1	70	70	70	46.7	46.7	46.7	225	6620000	2262800	203110	1751699968	572680000	78799000	5.8478	2.24406	4.04593	0.189292	-4.41779
P06106	P06106	Protein MET17;O-acetylhomoserine sulfhydrylase;O-acetylserine sulfhydrylase	MET17	18	18	18	62.6	62.6	62.6	679	44919000	26118000	6773800	2427099904	1830000000	681009984	39.6793	25.9017	32.7905	6.31295	-2.37689
P38708	P38708	Putative proline--tRNA ligase YHR020W	YHR020W	39	39	39	63.4	63.4	63.4	836	24108000	18966000	11682000	1987699968	1826800000	1447900032	21.2959	18.8089	20.0524	10.8872	-0.881139
P33892	P33892	Translational activator GCN1	GCN1	99	99	99	42.9	42.9	42.9	753	6728700	3638400	2084800	1415000064	1001600000	775320000	5.94382	3.60827	4.77604	1.94296	-1.29756
P41940	P41940	Mannose-1-phosphate guanyltransferase	PSA1	19	19	19	61.8	61.8	61.8	716	43650000	34810000	32054000	2592499968	2643500032	2276000000	38.5584	34.5217	36.5401	29.8733	-0.290625
Q06604	Q06604	Protein BSP1	BSP1	34	34	34	64.6	64.6	64.6	649	24340000	13694000	878420	2419399936	1682499968	159200000	21.5008	13.5806	17.5407	0.818658	-4.4213
P06634	P06634	ATP-dependent RNA helicase DED1	DED1	32	32	26	71.9	71.9	59.3	1040	28341000	15589000	8385000	2354899968	1803100032	1124000000	25.0351	15.4599	20.2475	7.81454	-1.37351
P39935	P39935	Eukaryotic initiation factor 4F subunit p150	TIF4631	43	43	41	44.2	44.2	42	889	22221000	11889000	2829700	1896300032	1240000000	386990016	19.629	11.7905	15.7098	2.63719	-2.57459
P53600	P53600	Coatomer subunit zeta	RET3	12	12	12	71.4	71.4	71.4	387	115200000	66106000	4211700	2488800000	1751600000	126460000	101.762	65.5586	83.6604	3.92516	-4.41372
P27692	P27692	Transcription elongation factor SPT5	SPT5	44	44	44	49	49	49	1207	18762000	40941000	87410000	2092300032	4230700032	7564899840	16.5735	40.602	28.5877	81.4632	1.51075
P08566	P08566	Pentafunctional AROM polypeptide;3-dehydroquinate synthase;3-phosphoshikimate 1-carboxyvinyltransferase;Shikimate kinase;3-dehydroquinate dehydratase;Shikimate dehydrogenase	ARO1	75	75	75	57.3	57.3	57.3	679	10869000	6760200	2449900	1351299968	1020899968	633500032	9.60117	6.70422	8.15269	2.28322	-1.8362
Q06408	Q06408	Transaminated amino acid decarboxylase	ARO10	34	34	34	66.6	66.6	66.6	465	25376000	14329000	5436900	1950099968	1311200000	651630016	22.416	14.2103	18.3132	5.06701	-1.85367
P38219	P38219	Obg-like ATPase 1	OLA1	37	37	37	83	83	83	986	36832000	22857000	17598000	2759600128	2311399936	1638400000	32.5357	22.6677	27.6017	16.4007	-0.750995
P00359	P00359	Glyceraldehyde-3-phosphate dehydrogenase 3	TDH3	19	19	4	60.5	60.5	21.1	673	43488000	28199000	32741000	2883300096	2443800064	2016499968	38.4153	27.9655	33.1904	30.5135	-0.121317
P10961	P10961	Heat shock factor protein	HSF1	38	38	37	55.8	55.8	54.7	1091	21570000	40242000	38086000	1890899968	3540800000	3129100032	19.0539	39.9088	29.4813	35.4949	0.267808
P00815	P00815	Histidine biosynthesis trifunctional protein;Phosphoribosyl-AMP cyclohydrolase;Phosphoribosyl-ATP pyrophosphohydrolase;Histidinol dehydrogenase	HIS4	33	33	33	48.9	48.9	48.9	604	24366000	13348000	2021200	1601400064	1099299968	358489984	21.5238	13.2375	17.3806	1.88369	-3.20585
P54861	P54861	Dynamin-related protein DNM1	DNM1	21	21	21	32.9	32.9	32.9	60	19688000	9974400	0	1327600000	314409984	0	17.3915	9.8918	13.6416	0.001	0
P38249	P38249	Eukaryotic translation initiation factor 3 subunit A	RPG1	82	82	82	66.9	66.9	66.9	1639	14092000	6533700	2245600	1976000000	1317500032	339329984	12.4482	6.4796	9.4639	2.09282	-2.17698
P14742	P14742	Glutamine--fructose-6-phosphate aminotransferase [isomerizing]	GFA1	41	41	41	66.4	66.4	66.4	617	21268000	14687000	4014600	1498800000	1222400000	709150016	18.7872	14.5654	16.6763	3.74147	-2.15612
P22217	P22217	Thioredoxin-1	TRX1	8	6	6	66	48.5	48.5	282	103590000	48112000	36613000	2523200000	1543800064	1091299968	91.5066	47.7136	69.6101	34.1221	-1.02859
P23615	P23615	Transcription elongation factor SPT6	SPT6	77	77	77	52.9	52.9	52.9	1074	11184000	31140000	39206000	1829600000	4169200128	4590600192	9.87942	30.8821	20.3808	36.5387	0.842215
Q12271	Q12271	Polyphosphatidylinositol phosphatase INP53;SAC1-like phosphoinositide phosphatase;Phosphatidylinositol 4,5-bisphosphate 5-phosphatase	INP53	46	46	45	48.8	48.8	48.1	463	13882000	5652600	120920	1385299968	732350016	0	12.2627	5.60579	8.93425	0.112693	-6.30887
P05759;P0CH09;P0CH08;P0CG63	P05759;P0CH09;P0CH08;P0CG63	Ubiquitin-40S ribosomal protein S31;Ubiquitin;40S ribosomal protein S31;Ubiquitin-60S ribosomal protein L40;Ubiquitin;60S ribosomal protein L40;Polyubiquitin;Ubiquitin	RPS31;RPL40B;RPL40A;UBI4	10	10	10	62.5	62.5	62.5	619	132620000	96380000	123610000	1824400000	1532199936	1737299968	117.15	95.5819	106.366	115.2	0.115107
P19524	P19524	Myosin-2	MYO2	54	54	51	35.8	35.8	33.8	171	8952200	3376800	360200	1572199936	562099968	49189000	7.90795	3.34884	5.6284	0.335694	-4.0675
P39954	P39954	Adenosylhomocysteinase	SAH1	25	25	25	47.9	47.9	47.9	878	41353000	40161000	15794000	2154800128	2691000064	1178400000	36.5293	39.8284	38.1789	14.7195	-1.37505
P42843	P42843	F-box protein SKP2	SKP2	25	25	25	37	37	37	395	23557000	11695000	2544500	1328400000	807859968	407169984	20.8092	11.5982	16.2037	2.37139	-2.77252
P00931	P00931	Tryptophan synthase	TRP5	31	31	31	57.9	57.9	57.9	541	19902000	11625000	7781800	1528600064	1156600064	973630016	17.5805	11.5287	14.5546	7.25238	-1.00495
P19358	P19358	S-adenosylmethionine synthase 2	SAM2	23	23	14	68.5	68.5	44.3	794	38205000	31169000	16250000	2042000000	2100999936	1258400000	33.7485	30.9109	32.3297	15.1445	-1.09407
P53191	P53191	Phosphatidylinositol 3-phosphate-binding protein 2	PIB2	32	32	32	56.5	56.5	56.5	374	21420000	11991000	185480	1489600000	988209984	32267000	18.9214	11.8917	15.4066	0.172861	-6.47779
P47160	P47160	Epsin-3	ENT3	21	21	21	47.3	47.3	47.3	360	41341000	19035000	1061200	1466200064	991369984	123350000	36.5187	18.8774	27.698	0.989003	-4.80767
P21524	P21524	Ribonucleoside-diphosphate reductase large chain 1	RNR1	32	32	23	40.2	40.2	30.1	367	16415000	7132500	647030	1263900032	688380032	132620000	14.5002	7.07344	10.7868	0.60301	-4.16095
P43638	P43638	MAP-homologous protein 1	MHP1	36	36	36	30.4	30.4	30.4	227	10286000	3854600	259180	1047699968	566209984	43234000	9.08617	3.82268	6.45443	0.241547	-4.73991
P03965	P03965	Carbamoyl-phosphate synthase arginine-specific large chain	CPA2	50	48	48	50.6	48.8	48.8	741	12672000	10036000	5465400	1362000000	1212800000	689910016	11.1939	9.95289	10.5734	5.09357	-1.05369
P28274	P28274	CTP synthase 1	URA7	31	31	29	60.3	60.3	57.9	575	24068000	19905000	8863700	1442000000	1335100032	797500032	21.2605	19.7402	20.5004	8.26067	-1.31132
Q06685	Q06685	Inositol hexakisphosphate and diphosphoinositol-pentakisphosphate kinase	VIP1	46	46	46	44.3	44.3	44.3	309	11027000	3655100	0	1481200000	668449984	0	9.74074	3.62483	6.68278	0.001	0
P53550	P53550	mRNA-decapping enzyme subunit 2	DCP2	42	42	42	50.8	50.8	50.8	461	13166000	5605500	194950	1388400000	717600000	25393000	11.6302	5.55908	8.59466	0.181687	-5.56391
P04801	P04801	Threonine--tRNA ligase, cytoplasmic	THS1	36	36	36	52.5	52.5	52.5	516	17788000	8409200	1116600	1272000000	790400000	220570000	15.7131	8.33956	12.0263	1.04063	-3.53066
P07278	P07278	cAMP-dependent protein kinase regulatory subunit	BCY1	23	23	23	64.2	64.2	64.2	481	28158000	32554000	12651000	1573200000	2068499968	1029699968	24.8735	32.2844	28.5789	11.7903	-1.27735
P52910;Q01574	P52910	Acetyl-coenzyme A synthetase 2	ACS2	31	31	31	49.9	49.9	49.9	609	20169000	19605000	8266100	1426400000	1529100032	1086899968	17.8164	19.4427	18.6295	7.70373	-1.27396
Q12273;Q92392	Q12273	Transposon Ty1-OL Gag-Pol polyprotein;Capsid protein;Ty1 protease;Integrase;Reverse transcriptase/ribonuclease H	TY1B-OL	61	61	1	46.9	46.9	0.4	914	8952400	9144000	11469000	1182700032	1469500032	1636099968	7.90813	9.06828	8.48821	10.6887	0.332558
P31539	P31539	Heat shock protein 104	HSP104	57	57	56	60.2	60.2	60.2	770	12439000	10830000	4817100	1375800064	1437699968	794960000	10.988	10.7403	10.8642	4.48938	-1.27499
Q03558	Q03558	NADPH dehydrogenase 2	OYE2	23	23	20	75.5	75.5	71	648	35767000	19332000	6342900	1728000000	1268199936	519870016	31.5949	19.1719	25.3834	5.91137	-2.10232
P38631	P38631	1,3-beta-glucan synthase component FKS1	FKS1	41	41	19	27	27	13.4	421	8723400	6208100	4124400	1064400000	963699968	667180032	7.70584	6.15669	6.93127	3.8438	-0.850585
Q05050	Q05050	Eisosome protein 1	EIS1	43	43	43	52.3	52.3	52.3	399	12422000	5061500	0	1006200000	582270016	0	10.973	5.01959	7.9963	0.001	0
P38426	P38426	Trehalose synthase complex regulatory subunit TPS3	TPS3	36	34	34	40.8	38.4	38.4	250	11833000	4980100	102600	956259968	517200000	0	10.4527	4.93886	7.69579	0.0956198	-6.33062
P22517	P22517	Calcium/calmodulin-dependent protein kinase II	CMK2	24	24	24	53.5	53.5	53.5	411	29684000	13420000	1030400	1439699968	777660032	158030000	26.2215	13.3089	19.7652	0.960298	-4.36333
Q12458	Q12458	Putative reductase 1	YPR1	20	20	19	67.9	67.9	64.7	570	30875000	13637000	8192700	1975100032	1332000000	674609984	27.2735	13.5241	20.3988	7.63532	-1.41772
P23201	P23201	Protein SPA2	SPA2	44	44	44	36.7	36.7	36.7	188	7089300	3097300	0	1155699968	593150016	0	6.26236	3.07165	4.667	0.001	0
Q03002	Q03002	Fatty acyl-CoA synthetase and RNA processing-associated kinase 1	FRK1	9	9	9	14	14	14	85	13151000	25341000	24579000	1946899968	0	0	11.617	25.1312	18.3741	22.9068	0.318105
P36119	P36119	Uncharacterized protein YKR023W	YKR023W	28	28	28	50.8	50.8	50.8	444	19721000	8884600	1003600	1295500032	791040000	125390000	17.4206	8.81103	13.1158	0.935322	-3.8097
P32481	P32481	Eukaryotic translation initiation factor 2 subunit gamma	GCD11	23	23	23	51.4	51.4	51.4	451	23310000	16117000	9551600	1272300032	1075500032	746019968	20.591	15.9835	18.2873	8.90177	-1.03867
Q06440	Q06440	Coronin-like protein	CRN1	28	28	28	50.8	50.8	50.8	249	15272000	5390600	0	1197900032	484689984	0	13.4906	5.34596	9.41827	0.001	0
P32449	P32449	Phospho-2-dehydro-3-deoxyheptonate aldolase, tyrosine-inhibited	ARO4	14	12	12	46.2	42.2	42.2	311	38161000	20090000	6342500	1528899968	1034499968	389220000	33.7096	19.9236	26.8166	5.911	-2.18166
P14540	P14540	Fructose-bisphosphate aldolase	FBA1	19	19	19	76.9	76.9	76.9	569	35595000	25188000	13600000	1660300032	1475299968	772520000	31.443	24.9794	28.2112	12.6747	-1.15431
P25694	P25694	Cell division control protein 48	CDC48	46	46	46	64.6	64.6	64.6	583	12625000	6087600	1709700	1102000000	716209984	309390016	11.1523	6.03719	8.59476	1.59338	-2.43136
P47079	P47079	T-complex protein 1 subunit theta	CCT8	30	30	30	66.4	66.4	66.4	438	17722000	10782000	4877500	1139200000	991020032	572280000	15.6548	10.6927	13.1738	4.54567	-1.5351
Q08773	Q08773	ISWI chromatin-remodeling complex ATPase ISW2	ISW2	43	43	40	38	38	35.4	552	8976400	20609000	11614000	1029500032	2252600064	1251399936	7.92933	20.4383	14.1838	10.8239	-0.390033
Q12494	Q12494	Inositol hexakisphosphate kinase 1	KCS1	36	36	36	45.2	45.2	45.2	342	10440000	3660400	56041	962590016	467380000	13357000	9.22221	3.63009	6.42615	0.0522283	-6.94298
P47068	P47068	Myosin tail region-interacting protein MTI1	BBC1	40	40	40	42.6	42.6	42.6	141	9280500	2948300	0	1040600000	309129984	0	8.19796	2.92389	5.56092	0.001	0
P32471	P32471	Elongation factor 1-beta	EFB1	10	10	10	72.3	72.3	72.3	251	50440000	35119000	8800500	1857900032	1467200000	390120000	44.5563	34.8282	39.6923	8.20177	-2.27485
P40024	P40024	ABC transporter ATP-binding protein ARB1	ARB1	28	28	28	44.4	44.4	44.4	630	21311000	14158000	8521900	1194899968	955950016	700620032	18.8251	14.0408	16.4329	7.94212	-1.04899
P38198	P38198	Protein STU1	STU1	61	61	61	45.6	45.6	45.6	666	6355800	11938000	8671000	1006899968	1759100032	1302599936	5.61442	11.8391	8.72678	8.08108	-0.110901
P10591	P10591	Heat shock protein SSA1	SSA1	53	19	18	77.7	29.6	29.6	386	15761000	11675000	4184800	1148300032	996169984	517310016	13.9225	11.5783	12.7504	3.90009	-1.70896
P38720;P53319	P38720	6-phosphogluconate dehydrogenase, decarboxylating 1	GND1	25	25	25	62.4	62.4	62.4	759	19675000	17653000	7916200	1429100032	1639000064	859340032	17.38	17.5068	17.4434	7.37763	-1.24145
P32835	P32835	GTP-binding nuclear protein GSP1/CNR1	GSP1	14	14	1	53.4	53.4	5.9	287	49590000	47464000	15656000	1566499968	1727000064	727310016	43.8055	47.071	45.4382	14.5909	-1.63884
P32769	P32769	Elongation factor 1 alpha-like protein	HBS1	19	19	19	40.4	40.4	40.4	343	18883000	9475700	549740	1150000000	738560000	71903000	16.6804	9.39723	13.0388	0.512339	-4.66957
P16140	P16140	V-type proton ATPase subunit B	VMA2	30	30	30	68.9	68.9	68.9	693	17794000	14173000	10285000	1190300032	1328400000	1052600000	15.7184	14.0556	14.887	9.58527	-0.635162
P38972	P38972	Phosphoribosylformylglycinamidine synthase	ADE6	47	47	47	45.8	45.8	45.8	383	7466400	3881000	559260	828449984	619539968	114500000	6.59547	3.84886	5.22217	0.521212	-3.32471
Q12122	Q12122	Homocitrate synthase, mitochondrial	LYS21	29	29	9	81.4	81.4	28.4	770	22027000	28532000	21156000	1312999936	2171300096	1614499968	19.4576	28.2957	23.8767	19.7167	-0.276185
Q04368	Q04368	Cop9 signalosome-interactor 1	CSI1	13	13	13	51.9	51.9	51.9	400	36017000	33843000	8415700	1436300032	1533699968	452329984	31.8157	33.5628	32.6892	7.84315	-2.05931
Q08581	Q08581	Kinetochore protein SLK19	SLK19	46	46	46	56.6	56.6	56.6	584	9854300	20026000	7286900	954240000	1906200064	941180032	8.70483	19.8602	14.2825	6.79115	-1.07252
P53278	P53278	Uncharacterized protein YGR130C	YGR130C	26	26	26	35	35	35	249	11980000	5783400	71786	967520000	547529984	0	10.5826	5.73551	8.15904	0.0669021	-6.9302
Q05785	Q05785	Epsin-2	ENT2	19	17	17	35.6	32.1	32.1	223	22172000	17234000	5237900	888689984	715590016	357289984	19.5857	17.0913	18.3385	4.88155	-1.90947
P04840	P04840	Mitochondrial outer membrane protein porin 1	POR1	21	21	21	79.9	79.9	79.9	560	30483000	29413000	10262000	1845500032	1883200000	778080000	26.9273	29.1694	28.0483	9.56384	-1.55225
P41807	P41807	V-type proton ATPase subunit H	VMA13	26	26	26	53.1	53.1	53.1	557	17311000	12567000	6004300	1332199936	1091900032	764000000	15.2917	12.4629	13.8773	5.59581	-1.31031
P38713	P38713	Oxysterol-binding protein homolog 3	OSH3	42	42	42	51.2	51.2	51.2	321	9307400	3371400	341390	708350016	385510016	43750000	8.22172	3.34348	5.7826	0.318164	-4.18388
P48365	P48365	GTPase-activating protein GYP7	GYP7	20	20	20	31.1	31.1	31.1	348	15409000	12233000	2856200	957100032	801900032	367190016	13.6116	12.1317	12.8716	2.66188	-2.27368
P39676	P39676	Flavohemoprotein	YHB1	19	19	19	62.7	62.7	62.7	773	26329000	18268000	5197700	1259500032	1029000000	571240000	23.2578	18.1167	20.6873	4.84408	-2.09445
Q02792	Q02792	5-3 exoribonuclease 2	RAT1	47	47	47	48	48	48	1180	9871400	21911000	42977000	1033600000	2229299968	3643300096	8.71993	21.7296	15.2247	40.0531	1.3955
P35724	P35724	Manganese resistance protein MNR2	MNR2	18	18	18	24.1	24.1	24.1	71	12112000	6765200	201700	1710000000	307380000	0	10.6992	6.70918	8.70418	0.187978	-5.53307
P05150	P05150	Ornithine carbamoyltransferase	ARG3	13	13	13	55.3	55.3	55.3	397	25544000	13291000	3840700	1228800000	928339968	407049984	22.5644	13.1809	17.8727	3.5794	-2.31996
P18239	P18239	ADP,ATP carrier protein 2	PET9	17	17	13	52.2	52.2	40.3	525	24023000	15183000	15649000	1305200000	1015400000	1126899968	21.2208	15.0573	18.139	14.5843	-0.314677
P40361	P40361	Inactive deaminase YJL070C		31	31	31	41.2	41.2	41.2	148	10543000	3841800	0	831049984	445760000	0	9.31319	3.80999	6.56159	0.001	0
P17967	P17967	Protein disulfide-isomerase	PDI1	33	33	33	69.9	69.9	69.9	561	16029000	12415000	1730900	1060200000	947640000	300320000	14.1593	12.3122	13.2357	1.61314	-3.03649
P32419	P32419	Malate dehydrogenase, peroxisomal	MDH3	20	20	20	71.7	71.7	71.7	365	20262000	10228000	4035300	1282700032	938870016	432100000	17.8985	10.1433	14.0209	3.76076	-1.89848
P54964	P54964	Oligoribonuclease, mitochondrial	REX2	9	9	9	38.7	38.7	38.7	321	27778000	17378000	5451900	970259968	865980032	373249984	24.5378	17.2341	20.8859	5.08099	-2.03935
P09232	P09232	Cerevisin	PRB1	21	21	21	37.5	37.5	37.5	380	18439000	9510600	886830	1184400000	765790016	181630000	16.2881	9.43184	12.86	0.826496	-3.95974
P04173	P04173	3-isopropylmalate dehydrogenase	LEU2	23	23	23	70.9	70.9	70.9	695	21036000	18597000	23918000	1298800000	1370000000	1596199936	18.5822	18.443	18.5126	22.2908	0.267938
P25373	P25373	Glutaredoxin-1	GRX1	8	8	8	90.9	90.9	90.9	232	55161000	30987000	27012000	1647000064	1205600000	800700032	48.7266	30.7304	39.7285	25.1743	-0.658225
P04802	P04802	Aspartate--tRNA ligase, cytoplasmic	DPS1	19	19	19	40.6	40.6	40.6	109	13642000	4920500	0	619729984	401529984	0	12.0507	4.87975	8.46523	0.001	0
P43588	P43588	Ubiquitin carboxyl-terminal hydrolase RPN11	RPN11	18	18	18	52.9	52.9	52.9	518	25564000	14494000	8258400	1302800000	866460032	461150016	22.582	14.374	18.478	7.69655	-1.26353
P38810	P38810	SED5-binding protein 3	SFB3	25	25	25	39.4	39.4	39.4	314	12407000	6179800	379470	721000000	445609984	32736000	10.9598	6.12863	8.54419	0.353653	-4.59454
P37291	P37291	Serine hydroxymethyltransferase, cytosolic	SHM2	28	28	27	66.5	66.5	65	522	15842000	12735000	7171900	1120199936	1044499968	737480000	13.9941	12.6295	13.3118	6.68397	-0.99393
P40457	P40457	Protein MLP2	MLP2	73	73	73	45.7	45.7	45.7	370	4261800	6222200	2191700	736179968	1175200000	544380032	3.76467	6.17067	4.96767	2.04259	-1.28217
P32074	P32074	Coatomer subunit gamma	SEC21	34	34	34	41.9	41.9	41.9	360	8543700	5238100	1601700	767760000	565910016	305800000	7.5471	5.19472	6.37091	1.49273	-2.09355
Q03690	Q03690	Clustered mitochondria protein 1	CLU1	63	63	63	62.1	62.1	62.1	590	6530400	3772500	1036000	807340032	573230016	202370000	5.76865	3.74126	4.75496	0.965517	-2.30006
Q07532	Q07532	RNA polymerase II nuclear localization protein IWR1	IWR1	13	13	13	38	38	38	291	26116000	16439000	3429800	1105100032	893350016	287700000	23.0697	16.3029	19.6863	3.19646	-2.62264
P32567	P32567	Phosphatidic acid phosphohydrolase 1	PAH1	30	30	30	36.4	36.4	36.4	135	10355000	5966900	0	752409984	476969984	0	9.14712	5.91749	7.53231	0.001	0
P15625	P15625	Phenylalanine--tRNA ligase alpha subunit	FRS2	27	27	27	65.6	65.6	65.6	398	14074000	5804200	6077800	947480000	653950016	370080000	12.4323	5.75614	9.09422	5.66431	-0.683052
P47135	P47135	Protein JSN1	JSN1	25	25	24	25.8	25.8	25	224	11991000	4753700	61290	725169984	445800000	0	10.5923	4.71434	7.65331	0.0571202	-7.06594
P53110	P53110	Uncharacterized protein YGL159W		1	1	1	3.5	3.5	3.5	97	21317000	22980000	35339000	423900000	584400000	680670016	18.8304	22.7897	20.8101	32.9348	0.662329
P31373	P31373	Cystathionine gamma-lyase	CYS3	14	14	14	62.7	62.7	62.7	249	25196000	13897000	7916500	1105799936	825249984	469380000	22.257	13.7819	18.0194	7.37791	-1.28827
P32599;REV__P32599	P32599	Fimbrin	SAC6	27	27	27	47.2	47.2	47.2	272	10452000	5176200	751820	789260032	550040000	169470000	9.23281	5.13334	7.18307	0.700671	-3.35779
Q03640	Q03640	Tricalbin-3	TCB3	36	36	36	34.4	34.4	34.4	176	5747000	1727200	336670	577699968	230560000	64947000	5.07663	1.7129	3.39476	0.313765	-3.43555
Q02892	Q02892	Nucleolar GTP-binding protein 1	NOG1	51	51	51	63.7	63.7	63.7	1787	11558000	18043000	194480000	1116999936	1739800064	16128000000	10.2098	17.8936	14.0517	181.249	3.68916
P15180	P15180	Lysine--tRNA ligase, cytoplasmic	KRS1	28	28	28	48.9	48.9	48.9	371	14546000	7239600	1191400	829009984	541200000	131930000	12.8493	7.17965	10.0145	1.11034	-3.173
Q12518	Q12518	Epsin-1	ENT1	20	20	18	43.6	43.6	39	220	19628000	10377000	2752600	583459968	560009984	257120000	17.3385	10.2911	13.8148	2.56533	-2.42899
P11412	P11412	Glucose-6-phosphate 1-dehydrogenase	ZWF1	36	36	36	76.2	76.2	76.2	353	12663000	7580500	258040	790449984	600540032	52246000	11.1859	7.51773	9.35181	0.240485	-5.28123
P53297	P53297	PAB1-binding protein 1	PBP1	44	44	44	54.8	54.8	54.8	772	11761000	5583600	1205500	930899968	537350016	167500000	10.3891	5.53736	7.96324	1.12349	-2.82537
Q03195	Q03195	Translation initiation factor RLI1	RLI1	27	27	27	48.5	48.5	48.5	379	12473000	7423900	2526800	749040000	545440000	351100000	11.0181	7.36242	9.19024	2.35489	-1.96444
P26637	P26637	Leucine--tRNA ligase, cytoplasmic	CDC60	34	34	34	38.3	38.3	38.3	348	6536500	4292100	875450	652350016	522640000	205880000	5.77404	4.25656	5.0153	0.81589	-2.61989
P40010	P40010	Nuclear GTP-binding protein NUG1	NUG1	37	37	37	61.9	61.9	61.9	1391	14758000	38047000	229340000	1008600000	2671600128	15249000448	13.0365	37.7319	25.3842	213.737	3.07383
P38968	P38968	Protein transport protein SEC31	SEC31	25	25	25	26.8	26.8	26.8	132	8483800	3024100	0	686579968	253690000	0	7.49419	2.99906	5.24662	0.001	0
Q07653	Q07653	Protein HBT1	HBT1	41	41	41	48.1	48.1	48.1	209	5956000	2861900	7631.5	744560000	256310000	0	5.26125	2.8382	4.04973	0.0071123	-9.15329
P23293;P32581	P23293	Serine/threonine-protein kinase BUR1	SGV1	36	36	36	59.5	59.5	59.5	513	8447700	22054000	41150000	736470016	1713900032	4623600128	7.4623	21.8714	14.6668	38.3504	1.38668
P18759	P18759	Vesicular-fusion protein SEC18	SEC18	27	27	27	40.8	40.8	40.8	348	9730900	4524900	922880	620819968	442120000	198040000	8.59582	4.48743	6.54163	0.860093	-2.92708
Q02979	Q02979	Glycerophosphodiester phosphodiesterase GDE1	GDE1	35	35	35	35.9	35.9	35.9	204	6219900	2225500	132040	636110016	257710000	26649000	5.49437	2.20707	3.85072	0.123057	-4.96773
Q12149	Q12149	Exosome complex exonuclease RRP6	RRP6	38	38	38	58.7	58.7	58.7	1012	11154000	26251000	81240000	1010099968	2237600000	7142799872	9.85292	26.0336	17.9433	75.713	2.0771
P49723	P49723	Ribonucleoside-diphosphate reductase small chain 2	RNR4	17	17	17	58	58	58	372	18885000	15643000	3692000	898600000	847609984	350600000	16.6821	15.5135	16.0978	3.44082	-2.22604
P43621	P43621	Coatomer subunit delta	RET2	15	15	15	38.6	38.6	38.6	167	19836000	9570700	493860	1005699968	528240000	52970000	17.5222	9.49145	13.5068	0.460261	-4.87509
Q04947	Q04947	Reticulon-like protein 1	RTN1	13	13	13	53.9	53.9	53.9	195	19756000	11278000	3016800	868400000	585510016	231460000	17.4515	11.1846	14.3181	2.81156	-2.3484
P21951	P21951	DNA polymerase epsilon catalytic subunit A	POL2	66	66	66	32.2	32.2	32.2	409	3050100	2822400	2952100	584040000	600019968	571889984	2.69432	2.79903	2.74667	2.75126	0.00240695
Q06412	Q06412	Rho1 guanine nucleotide exchange factor TUS1	TUS1	37	37	37	34.4	34.4	34.4	256	5846900	3228200	478080	668710016	465800000	51360000	5.16488	3.20147	4.18317	0.445555	-3.23092
P22138	P22138	DNA-directed RNA polymerase I subunit RPA135	RPA135	44	44	44	48.3	48.3	48.3	567	6893400	6833600	4349400	800150016	788550016	621030016	6.08931	6.77701	6.43316	4.05349	-0.666361
P47054	P47054	Nucleoporin NUP192	NUP192	27	27	27	18.7	18.7	18.7	96	4562100	1612300	2898800	476180000	331000000	322369984	4.02995	1.59895	2.81445	2.70158	-0.0590459
P07244	P07244	Bifunctional purine biosynthetic protein ADE5,7;Phosphoribosylamine--glycine ligase;Phosphoribosylformylglycinamidine cyclo-ligase	ADE5,7	28	28	28	52	52	52	429	9091400	9083800	4287100	876800000	804019968	560460032	8.03092	9.00858	8.51975	3.99543	-1.09246
Q06151	Q06151	m7GpppX diphosphatase	DCS1	25	25	25	67.7	67.7	67.7	406	15690000	17276000	1072200	598729984	487220000	184630000	13.8598	17.1329	15.4964	0.999254	-3.95493
P39076	P39076	T-complex protein 1 subunit beta	CCT2	29	29	29	64.5	64.5	64.5	399	12253000	6185700	2025100	677249984	605260032	434240000	10.8237	6.13448	8.4791	1.88733	-2.16757
P47912;P39002	P47912	Long-chain-fatty-acid--CoA ligase 4	FAA4	25	24	24	46.5	45.2	45.2	347	12196000	7906200	5211800	782609984	616860032	529000000	10.7734	7.84073	9.30705	4.85722	-0.938193
P13382	P13382	DNA polymerase alpha catalytic subunit A	POL1	60	60	60	45.7	45.7	45.7	657	4290000	9546300	9059600	639049984	1325500032	1356400000	3.78959	9.46725	6.62842	8.44324	0.349133
P32521	P32521	Actin cytoskeleton-regulatory complex protein PAN1	PAN1	22	22	22	19.5	19.5	19.5	99	7636300	3449600	32666	605020032	229720000	0	6.74555	3.42103	5.08329	0.0304436	-7.38348
P17883	P17883	Superkiller protein 3	SKI3	47	47	47	38.1	38.1	38.1	260	4148900	1653600	31685	543939968	346630016	0	3.66494	1.63991	2.65243	0.0295294	-6.48902
P38080	P38080	Serine/threonine-protein kinase AKL1	AKL1	25	25	23	28.1	28.1	26.2	121	5762400	1346000	0	544620032	172550000	0	5.09023	1.33485	3.21254	0.001	0
Q02725	Q02725	Vacuolar transporter chaperone 3	VTC3	26	26	25	33.8	33.8	32.7	122	7273100	2456500	0	839680000	342460000	0	6.42472	2.43616	4.43044	0.001	0
P39960	P39960	GTPase-activating protein BEM2/IPL2	BEM2	49	49	49	29	29	29	214	2972300	918930	231570	428680000	249620000	107140000	2.62559	0.91132	1.76846	0.215815	-3.03462
P25357	P25357	Probable DNA-binding protein SNT1	SNT1	14	14	14	12.5	12.5	12.5	27	5031800	7188700	38590000	1276300032	1300999936	2053900032	4.44486	7.12917	5.78701	35.9646	2.63569
P32909	P32909	Protein SMY2	SMY2	40	40	40	56.5	56.5	56.5	740	10291000	5084300	140960	796460032	517420000	0	9.09059	5.0422	7.06639	0.13137	-5.74927
P11792	P11792	Serine/threonine-protein kinase SCH9	SCH9	16	16	16	19.9	19.9	19.9	187	12126000	7794000	2214200	549400000	434729984	199610000	10.7115	7.72946	9.2205	2.06356	-2.15971
P47018	P47018	Maintenance of telomere capping protein 1	MTC1	15	15	15	38.3	38.3	38.3	123	10559000	5096300	0	682480000	391960000	0	9.32733	5.0541	7.19071	0.001	0
P40433	P40433	6-phosphofructo-2-kinase 1	PFK26	24	24	24	38.2	38.2	38.2	188	8165200	3279900	0	503889984	266010000	0	7.21276	3.25274	5.23275	0.001	0
P07806	P07806	Valine--tRNA ligase, mitochondrial	VAS1	40	40	40	38.2	38.2	38.2	366	5177000	3607600	729240	718809984	467960000	154430000	4.57312	3.57773	4.07542	0.679627	-2.58413
P25582	P25582	27S pre-rRNA (guanosine(2922)-2-O)-methyltransferase	SPB1	46	46	46	53.9	53.9	53.9	1446	9513900	32296000	190720000	1022700032	3092999936	15553000448	8.40413	32.0286	20.2163	177.745	3.13621
P21954	P21954	Isocitrate dehydrogenase [NADP], mitochondrial	IDP1	16	16	13	39.5	39.5	36.4	99	14038000	6718000	0	311860000	362100000	0	12.4005	6.66237	9.53144	0.001	0
P0C0W9;Q3E757	P0C0W9;Q3E757	60S ribosomal protein L11-A;60S ribosomal protein L11-B	RPL11A;RPL11B	10	10	10	58	58	58	209	35256000	17852000	23716000	1112300032	619360000	932560000	31.1435	17.7042	24.4238	22.1025	-0.144079
P30771	P30771	ATP-dependent helicase NAM7	NAM7	41	41	41	51	51	51	417	6893800	2323700	162090	589200000	261570000	43127000	6.08966	2.30446	4.19706	0.151062	-4.79616
Q03774	Q03774	tRNA (guanine-N(7)-)-methyltransferase non-catalytic subunit TRM82	TRM82	25	25	25	68.5	68.5	68.5	836	11176000	21997000	29359000	841990016	1740300032	2321999872	9.87236	21.8148	15.8436	27.3616	0.788253
P22579	P22579	Transcriptional regulatory protein SIN3	SIN3	51	51	51	37.8	37.8	37.8	467	4784500	9866700	4220800	595040000	996380032	592339968	4.2264	9.785	7.0057	3.93364	-0.832663
P17555	P17555	Adenylyl cyclase-associated protein	SRV2	16	16	16	34	34	34	111	12880000	4271800	168030	579219968	244420000	0	11.3776	4.23643	7.80701	0.156598	-5.63963
Q07478	Q07478	ATP-dependent RNA helicase SUB2	SUB2	21	21	21	48	48	48	549	14645000	22543000	18332000	780750016	1371699968	1098000000	12.9367	22.3563	17.6465	17.0848	-0.0466693
P36008	P36008	Elongation factor 1-gamma 2	TEF4	19	19	17	49.3	49.3	46.8	435	13305000	11083000	8520800	936739968	987280000	616230016	11.753	10.9912	11.3721	7.9411	-0.51809
P38088	P38088	Glycine--tRNA ligase 1, mitochondrial	GRS1	36	36	36	52.5	52.5	52.5	392	7254800	6240500	1766000	594430016	582990016	417310016	6.40855	6.18882	6.29869	1.64585	-1.93622
Q12176	Q12176	Ribosome biogenesis protein MAK21	MAK21	49	49	49	53.2	53.2	53.2	1013	5848100	16784000	74485000	797510016	2163099904	6684599808	5.16594	16.645	10.9055	69.4175	2.67025
P31111	P31111	Synaptonemal complex protein ZIP1	ZIP1	3	3	3	3.4	3.4	3.4	115	5826300	6803000	7639400	0	0	1186400000	5.14668	6.74667	5.94667	7.11966	0.259726
Q07655	Q07655	Protein WHI4	WHI4	25	25	25	49.9	49.9	49.9	296	11652000	5144000	283080	589740032	341769984	55771000	10.2928	5.1014	7.69712	0.263821	-4.86669
P53252	P53252	Sphingolipid long chain base-responsive protein PIL1	PIL1	16	16	15	60.2	60.2	55.2	450	20069000	13102000	5235200	801249984	636600000	341040000	17.728	12.9935	15.3608	4.87903	-1.65458
Q03790	Q03790	Nucleoporin NUP53	NUP53	18	18	18	40.6	40.6	40.6	246	15016000	20851000	6583100	571939968	934080000	453409984	13.2644	20.6783	16.9714	6.13523	-1.46792
P38853	P38853	Kelch repeat-containing protein 1	KEL1	38	38	38	37.9	37.9	37.9	121	4224200	1422200	291660	630899968	200260000	0	3.73146	1.41042	2.57094	0.271817	-3.24159
P53742	P53742	Nucleolar GTP-binding protein 2	NOG2	42	42	42	75.7	75.7	75.7	1321	9354200	20052000	113300000	774600000	2003200000	9885200384	8.26306	19.886	14.0745	105.592	2.90734
P80210	P80210	Adenylosuccinate synthetase	ADE12	20	20	20	53.3	53.3	53.3	449	13557000	11442000	5977200	736889984	814830016	525169984	11.9756	11.3473	11.6614	5.57055	-1.06585
P41810	P41810	Coatomer subunit beta	SEC26	30	30	30	37.7	37.7	37.7	377	6336600	7194300	1908400	601110016	639150016	351670016	5.59746	7.13473	6.36609	1.77856	-1.83969
P43535	P43535	Protein GCN20	GCN20	28	28	28	42.6	42.6	42.6	314	8241200	4098400	997240	461609984	360710016	144600000	7.27989	4.06446	5.67218	0.929394	-2.60954
P39705	P39705	Nucleoporin NUP60	NUP60	33	33	33	70.7	70.7	70.7	516	9806400	27836000	7424400	702729984	1614899968	757360000	8.66251	27.6055	18.134	6.91929	-1.39
P53883	P53883	Nucleolar protein 13	NOP13	23	23	23	49.6	49.6	49.6	296	12193000	17515000	37362000	432740000	889520000	3561200128	10.7707	17.37	14.0703	34.8201	1.30726
Q04922	Q04922	Mitochondrial F-box protein MFB1	MFB1	22	22	22	63.7	63.7	63.7	190	10813000	6014200	0	605480000	445120000	0	9.5517	5.9644	7.75805	0.001	0
Q03957	Q03957	CTD kinase subunit alpha	CTK1	28	28	28	51.1	51.1	51.1	860	9118200	22901000	57934000	783040000	2080899968	4648800256	8.05459	22.7114	15.383	53.9925	1.81143
P32582	P32582	Cystathionine beta-synthase	CYS4	25	25	25	55.6	55.6	55.6	315	10393000	4711600	420440	645340032	431190016	57920000	9.18069	4.67258	6.92664	0.391836	-4.14383
P08518	P08518	DNA-directed RNA polymerase II subunit RPB2	RPB2	51	51	51	44.2	44.2	44.2	264	4928600	2010100	443200	484740000	245010000	76197000	4.35369	1.99345	3.17357	0.413048	-2.94173
P39101	P39101	Protein CAJ1	CAJ1	27	27	27	59.3	59.3	59.3	520	13216000	8227100	3324300	851529984	711139968	356030016	11.6744	8.15897	9.91668	3.09814	-1.67846
P38260	P38260	Hsp70 nucleotide exchange factor FES1	FES1	14	14	14	66.9	66.9	66.9	299	18084000	12072000	7435400	993760000	956089984	432280000	15.9746	11.972	13.9733	6.92954	-1.01184
P07260	P07260	Eukaryotic translation initiation factor 4E	CDC33	15	15	15	70	70	70	337	24111000	11240000	889530	1046200000	644670016	62181000	21.2985	11.1469	16.2227	0.829012	-4.29048
Q02629	Q02629	Nucleoporin NUP100/NSP100	NUP100	21	21	20	27	27	26.3	308	12561000	16551000	9937300	556760000	756169984	588840000	11.0958	16.4139	13.7549	9.26123	-0.570667
P0CX48;P0CX47	P0CX48;P0CX47	40S ribosomal protein S11-B;40S ribosomal protein S11-A	RPS11B;RPS11A	12	12	12	62.2	62.2	62.2	421	28553000	25816000	58494000	1253900032	1133100032	1831000064	25.2224	25.6022	25.4123	54.5144	1.10111
P39077	P39077	T-complex protein 1 subunit gamma	CCT3	29	29	29	58.1	58.1	58.1	397	8556400	7445000	3014800	576689984	617299968	330769984	7.55832	7.38335	7.47084	2.80969	-1.41086
P39522	P39522	Dihydroxy-acid dehydratase, mitochondrial	ILV3	24	24	24	59.7	59.7	59.7	423	10074000	7574300	2398900	609470016	604940032	313700000	8.8989	7.51158	8.20524	2.23569	-1.87582
P18634	P18634	Arrestin-related trafficking adapter 10	ART10	6	6	6	12.5	12.5	12.5	61	9384800	14991000	1674400	0	476630016	0	8.29009	14.8669	11.5785	1.56048	-2.89138
P35056	P35056	Peroxisomal targeting signal receptor	PEX5	5	5	5	9.6	9.6	9.6	24	7773300	3843300	0	1337400064	691840000	0	6.86657	3.81147	5.33902	0.001	0
P25558	P25558	Bud site selection protein 3	BUD3	43	43	43	33.1	33.1	33.1	144	3070400	1406600	0	540849984	249670000	0	2.71225	1.39495	2.0536	0.001	0
P38764	P38764	26S proteasome regulatory subunit RPN1	RPN1	35	35	35	38.7	38.7	38.7	327	5697700	2692200	893170	412400000	305990016	170750000	5.03308	2.66991	3.85149	0.832404	-2.21006
P11075	P11075	Protein transport protein SEC7	SEC7	38	38	38	22.3	22.3	22.3	182	2800400	1375000	667900	493040000	322710016	213860000	2.47374	1.36361	1.91868	0.62246	-1.62406
Q01217	Q01217	Protein ARG5,6, mitochondrial;N-acetyl-gamma-glutamyl-phosphate reductase;Acetylglutamate kinase	ARG5,6	19	19	19	23.4	23.4	23.4	271	5656300	5117800	5980800	550179968	609859968	591529984	4.99651	5.07542	5.03597	5.5739	0.14642
P40218	P40218	Uncharacterized protein YMR147W		9	9	9	50.2	50.2	50.2	184	27278000	15079000	945770	607969984	468260000	0	24.0961	14.9541	19.5251	0.881426	-4.46935
P39081	P39081	Protein PCF11	PCF11	32	32	32	55.3	55.3	55.3	399	7332100	13814000	11795000	627660032	1072800000	1129500032	6.47683	13.6996	10.0882	10.9925	0.123854
P23641	P23641	Mitochondrial phosphate carrier protein;Mitochondrial phosphate carrier protein, N-terminally processed	MIR1	17	17	17	65.9	65.9	65.9	358	16880000	9051800	11561000	900049984	812230016	826480000	14.911	8.97684	11.9439	10.7745	-0.148661
P04807	P04807	Hexokinase-2	HXK2	23	22	22	65.4	63.8	63.8	369	9979600	6585200	857770	533009984	568860032	186360000	8.81551	6.53067	7.67309	0.799413	-3.2628
P18562	P18562	Uracil phosphoribosyltransferase	FUR1	12	12	12	65.3	65.3	65.3	240	19173000	17085000	9955400	861030016	1052499968	524489984	16.9365	16.9435	16.94	9.2781	-0.868535
P40856	P40856	SIT4-associating protein SAP185	SAP185	31	31	31	36.5	36.5	36.5	215	5365100	3098100	404660	434300000	333040000	71335000	4.73928	3.07245	3.90586	0.37713	-3.37251
Q07457	Q07457	E3 ubiquitin-protein ligase BRE1	BRE1	38	38	38	58.4	58.4	58.4	401	6405700	10829000	8994300	529969984	908089984	910960000	5.6585	10.7393	8.19891	8.38239	0.0319286
P05694	P05694	5-methyltetrahydropteroyltriglutamate--homocysteine methyltransferase	MET6	39	39	39	57.5	57.5	57.5	290	6106000	2853500	498670	465550016	310409984	160790000	5.39375	2.82987	4.11181	0.464744	-3.14527
P36041	P36041	Protein EAP1	EAP1	20	20	20	45.3	45.3	45.3	317	12437000	8625900	1222200	668630016	432960000	110490000	10.9863	8.55447	9.77037	1.13905	-3.10058
P25655	P25655	General negative regulator of transcription subunit 1	CDC39	64	64	64	31	31	31	281	2269100	784300	555820	369000000	241030000	159810000	2.00442	0.777805	1.39111	0.518006	-1.4252
P38682	P38682	ADP-ribosylation factor GTPase-activating protein GLO3	GLO3	19	19	19	47.3	47.3	47.3	161	9642000	3304400	0	489870016	277289984	0	8.51729	3.27704	5.89716	0.001	0
P42941	P42941	Phosphoserine phosphatase	SER2	11	11	11	47.2	47.2	47.2	186	18550000	9201100	4175600	790720000	533470016	264680000	16.3862	9.12491	12.7556	3.89152	-1.71272
P33315	P33315	Transketolase 2	TKL2	6	6	6	9.4	9.4	9.4	58	8818300	6230600	3832900	0	0	0	7.78967	6.17901	6.98434	3.57213	-0.967337
P08018	P08018	MAP kinase kinase PBS2	PBS2	28	28	28	61.7	61.7	61.7	259	7083500	2730700	216210	655360000	334920000	27068000	6.25723	2.70809	4.48266	0.2015	-4.4755
P41805	P41805	60S ribosomal protein L10	RPL10	14	14	14	61.5	61.5	61.5	224	23163000	26296000	15947000	755960000	1080800000	616419968	20.4611	26.0782	23.2697	14.8621	-0.646816
P22147	P22147	5-3 exoribonuclease 1	XRN1	63	63	63	46.8	46.8	46.8	384	3376600	1428000	76951	538960000	289560000	0	2.98273	1.41617	2.19945	0.0717158	-4.93871
P53235	P53235	Eukaryotic translation initiation factor 2A	YGR054W	27	27	27	55.8	55.8	55.8	444	8702700	3672900	588210	551100032	323560000	100360000	7.68756	3.64249	5.66502	0.548192	-3.36933
P09032	P09032	Translation initiation factor eIF-2B subunit gamma	GCD1	22	22	22	41.2	41.2	41.2	248	7792600	4870500	6477000	479120000	410600000	524449984	6.88362	4.83017	5.85689	6.03635	0.0435401
P50896	P50896	Protein PSP1	PSP1	29	29	24	42.8	42.8	38.4	357	6921600	3703900	1555800	499609984	401609984	235520000	6.11422	3.67323	4.89372	1.44995	-1.75493
P48361	P48361	Activator of SKN7 protein 10	ASK10	28	28	24	31	31	27.6	144	4433900	1614000	113740	454040000	189150000	17839000	3.9167	1.60063	2.75867	0.106002	-4.70181
P53316	P53316	Uncharacterized RNA-binding protein YGR250C	YGR250C	44	44	44	56.1	56.1	56.1	508	5630400	3047000	1007000	639059968	421320000	170230000	4.97363	3.02177	3.9977	0.93849	-2.09076
P38221	P38221	Phosphatidate cytidylyltransferase	CDS1	6	6	6	12.7	12.7	12.7	100	12319000	7696400	3224000	683139968	592569984	439150016	10.882	7.63267	9.25735	3.00466	-1.6234
P38167	P38167	Protein ECM21	ECM21	31	31	31	35.9	35.9	35.9	143	4695200	1414000	0	424720000	143090000	0	4.14752	1.40229	2.77491	0.001	0
P14922	P14922	General transcriptional corepressor CYC8	CYC8	21	21	21	29.1	29.1	29.1	219	7163500	11695000	4063000	391520000	802860032	270070016	6.3279	11.5982	8.96303	3.78658	-1.24309
P36123	P36123	SIT4-associating protein SAP190	SAP190	18	18	18	18.4	18.4	18.4	109	5237400	2874300	0	364760000	268560000	0	4.62647	2.8505	3.73849	0.001	0
P10081	P10081	ATP-dependent RNA helicase eIF4A	TIF1	20	20	20	61	61	61	343	11426000	12612000	3284800	640409984	720620032	380920000	10.0932	12.5076	11.3004	3.06132	-1.88414
P05737	P05737	60S ribosomal protein L7-A	RPL7A	16	16	2	59.8	59.8	9	558	19920000	12148000	50658000	981020032	694969984	1990300032	17.5964	12.0474	14.8219	47.2116	1.67141
Q08229	Q08229	Protein NBA1	NBA1	18	18	18	47.9	47.9	47.9	139	8518800	5462400	615170	460240000	353820000	72521000	7.52511	5.41717	6.47114	0.573318	-3.49661
P53090	P53090	Aromatic/aminoadipate aminotransferase 1	ARO8	21	21	21	51.8	51.8	51.8	245	9879800	4496200	1510700	457960000	395880000	177530000	8.72735	4.45897	6.59316	1.40792	-2.2274
P39966	P39966	Protein phosphatase 2C homolog 2	PTC2	19	19	16	44.6	44.6	38.4	246	9041400	5865800	797590	507769984	482540000	205360000	7.98675	5.81723	6.90199	0.743327	-3.21494
P25386	P25386	Intracellular protein transport protein USO1	USO1	41	41	41	26.3	26.3	26.3	75	2394100	193670	41579	1949400064	66762000	0	2.11484	0.192066	1.15345	0.0387502	-4.89561
P35197	P35197	ADP-ribosylation factor GTPase-activating protein GCS1	GCS1	20	20	20	72.4	72.4	72.4	290	10176000	5392100	1121300	566830016	426960000	170650000	8.989	5.34745	7.16823	1.04501	-2.77809
P30624	P30624	Long-chain-fatty-acid--CoA ligase 1	FAA1	27	27	26	46	46	44.7	263	6123800	4936900	1407000	473249984	417689984	315929984	5.40948	4.89602	5.15275	1.31128	-1.97437
Q07657	Q07657	Seventh homolog of septin 1	SHS1	26	26	26	54.1	54.1	54.1	160	8938300	3408500	242800	487060000	246970000	51067000	7.89568	3.38027	5.63798	0.226281	-4.63899
Q03016	Q03016	GLC7-interacting protein 3	GIP3	29	29	27	28.2	28.2	26.7	145	3303200	1064300	0	345560000	205150000	0	2.91789	1.05549	1.98669	0.001	0
P39517	P39517	ATP-dependent RNA helicase DHH1	DHH1	21	21	21	49	49	49	372	9572900	6248900	3557600	514030016	434480000	290529984	8.45625	6.19715	7.3267	3.31556	-1.14391
Q01477	Q01477	Ubiquitin carboxyl-terminal hydrolase 3	UBP3	48	48	48	53.3	53.3	53.3	655	5211400	2175000	44030	556440000	308710016	0	4.60351	2.15699	3.38025	0.0410345	-6.36415
Q12118	Q12118	Small glutamine-rich tetratricopeptide repeat-containing protein 2	SGT2	18	18	18	50.6	50.6	50.6	149	12599000	5098800	222310	629320000	296489984	0	11.1294	5.05658	8.09297	0.207185	-5.28767
Q12017	Q12017	Phosducin-like protein 2	PLP2	12	12	12	53.5	53.5	53.5	264	16066000	12001000	6591800	598169984	524000000	329209984	14.192	11.9016	13.0468	6.14334	-1.0866
P31688	P31688	Trehalose-phosphatase	TPS2	31	31	31	40.2	40.2	40.2	226	4763300	2116800	544110	418920000	266980000	94168000	4.20768	2.09927	3.15347	0.507092	-2.63662
P42943	P42943	T-complex protein 1 subunit eta	CCT7	21	21	21	43.3	43.3	43.3	273	6392300	5487300	3095200	499270016	517809984	330400000	5.64666	5.44186	5.54426	2.88462	-0.942612
Q01448	Q01448	Histone promoter control protein 2	HPC2	23	23	23	49.4	49.4	49.4	372	8917800	21223000	19256000	470900000	971689984	901040000	7.87757	21.0473	14.4624	17.9459	0.31135
P41832	P41832	Protein BNI1	BNI1	25	25	25	15.6	15.6	15.6	61	2271100	1120400	909890	362540000	280680000	0	2.00618	1.11112	1.55865	0.847987	-0.878186
P12683	P12683	3-hydroxy-3-methylglutaryl-coenzyme A reductase 1	HMG1	29	29	24	30.9	30.9	25.9	199	5561100	2478300	151130	403840000	204200000	0	4.91242	2.45778	3.6851	0.140848	-4.70949
P32898	P32898	Mitochondrial presequence protease	CYM1	3	3	3	2.8	2.8	2.8	101	4170600	6506300	8248200	0	0	0	3.68411	6.45242	5.06827	7.68705	0.600937
P13663	P13663	Aspartate-semialdehyde dehydrogenase	HOM2	13	13	13	45.8	45.8	45.8	242	11031000	7740800	2370700	540009984	505529984	331529984	9.74427	7.6767	8.71048	2.20941	-1.97909
P14832	P14832	Peptidyl-prolyl cis-trans isomerase	CPR1	11	11	11	64.8	64.8	64.8	289	27578000	17510000	10603000	860780032	637580032	351520000	24.3611	17.365	20.8631	9.88164	-1.07813
P25333	P25333	Serine/threonine-protein kinase HAL4/SAT4	SAT4	3	3	3	6.8	6.8	6.8	10	7091700	9255300	0	663350016	0	0	6.26448	9.17866	7.72157	0.001	0
P00942	P00942	Triosephosphate isomerase	TPI1	15	15	15	59.3	59.3	59.3	240	18238000	10193000	8693400	811660032	546249984	436860000	16.1106	10.1086	13.1096	8.10196	-0.694281
P11076	P11076	ADP-ribosylation factor 1	ARF1	9	9	2	60.2	60.2	13.3	380	19890000	18364000	17069000	742419968	766729984	669910016	17.5699	18.2119	17.8909	15.9077	-0.169499
P36421	P36421	Tyrosine--tRNA ligase, cytoplasmic	TYS1	19	19	19	51	51	51	294	9097600	5970500	3016800	431660000	405009984	351590016	8.03639	5.92106	6.97873	2.81156	-1.31159
P49090	P49090	Asparagine synthetase [glutamine-hydrolyzing] 2	ASN2	29	21	21	58.6	43.7	43.7	229	8057700	5614800	374110	465070016	412310016	48521000	7.1178	5.5683	6.34305	0.348658	-4.18529
P46676	P46676	Suppressor of mar1-1 protein	SUM1	34	34	34	50	50	50	348	4098000	10651000	12916000	460900000	1000800000	965580032	3.61998	10.5628	7.09139	12.0373	0.763369
P07342	P07342	Acetolactate synthase catalytic subunit, mitochondrial	ILV2	21	21	21	33.8	33.8	33.8	389	6568200	5372900	4863300	484760000	500480000	455080000	5.80204	5.32841	5.56522	4.53243	-0.296154
P32790	P32790	Actin cytoskeleton-regulatory complex protein SLA1	SLA1	21	21	21	19.8	19.8	19.8	78	4986400	1874800	0	430230016	213770000	0	4.40475	1.85928	3.13201	0.001	0
Q06315	Q06315	Protein SKG3	SKG3	28	28	28	31.7	31.7	31.7	158	3757900	1288600	0	354180000	183320000	0	3.31955	1.27793	2.29874	0.001	0
P38011	P38011	Guanine nucleotide-binding protein subunit beta-like protein	ASC1	16	16	16	68.7	68.7	68.7	344	13383000	7972700	10108000	637420032	495449984	635360000	11.8219	7.90668	9.8643	9.42032	-0.0664407
P14843	P14843	Phospho-2-dehydro-3-deoxyheptonate aldolase, phenylalanine-inhibited	ARO3	16	16	14	47.6	47.6	43.5	262	10169000	6618500	2166200	516580000	440110016	214460000	8.98282	6.56369	7.77326	2.01883	-1.945
P12385	P12385	Eukaryotic peptide chain release factor subunit 1	SUP45	24	24	24	55.8	55.8	55.8	320	7602500	5604600	1300900	502320000	454110016	269129984	6.71569	5.55819	6.13694	1.2124	-2.33966
P41696	P41696	Asparagine-rich zinc finger protein AZF1	AZF1	27	27	27	34.4	34.4	34.4	369	6635600	15296000	16162000	459160000	996960000	976470016	5.86158	15.1693	10.5155	15.0624	0.518444
P07262	P07262	NADP-specific glutamate dehydrogenase 1	GDH1	25	25	16	66.1	66.1	48.9	198	6798900	2974800	989480	434489984	267910000	166230000	6.00583	2.95017	4.478	0.922162	-2.27976
P38013	P38013	Peroxiredoxin type-2	AHP1	13	13	13	95.5	95.5	95.5	256	23147000	13780000	13002000	836190016	579139968	468180000	20.447	13.6659	17.0564	12.1174	-0.493233
P36076	P36076	Coenzyme A biosynthesis protein 3	CAB3	21	21	21	39.2	39.2	39.2	122	6483200	3336600	33449	960840000	538529984	0	5.72696	3.30897	4.51796	0.0311733	-7.17922
P32497	P32497	Eukaryotic translation initiation factor 3 subunit C	NIP1	56	56	56	67.1	67.1	67.1	753	4452100	4697700	2285000	678529984	761080000	584880000	3.93278	4.6588	4.29579	2.12954	-1.01238
P40825	P40825	Alanine--tRNA ligase, mitochondrial	ALA1	35	35	35	42.2	42.2	42.2	195	3250700	1866700	42063	362830016	251120000	0	2.87152	1.85124	2.36138	0.0392013	-5.91258
Q02875	Q02875	SMY2 homolog 2	SYH1	47	47	47	59.6	59.6	59.6	748	6199000	2781100	58136	516889984	183990000	0	5.47591	2.75807	4.11699	0.0541808	-6.24766
Q07551	Q07551	NADPH-dependent alpha-keto amide reductase		23	23	23	84	84	84	340	10227000	6833800	1449100	639900032	599920000	150980000	9.03405	6.77721	7.90563	1.35051	-2.54937
P23248	P23248	40S ribosomal protein S1-B	RPS1B	26	26	7	74.1	74.1	17.6	686	12029000	12324000	23582000	834790016	974019968	1496800000	10.6259	12.2219	11.4239	21.9776	0.943981
P25302	P25302	Regulatory protein SWI4	SWI4	28	28	28	33.5	33.5	33.5	313	4135200	5868700	7152600	377060000	558230016	615560000	3.65284	5.8201	4.73647	6.66598	0.493005
P00924	P00924	Enolase 1	ENO1	27	10	10	76.7	30.4	30.4	155	10069000	5234100	427820	518100000	332649984	80575000	8.89448	5.19076	7.04262	0.398714	-4.14269
P41811	P41811	Coatomer subunit beta	SEC27	23	23	23	30.6	30.6	30.6	179	4473100	2333100	852200	361150016	241080000	179720000	3.95133	2.31378	3.13255	0.794222	-1.97973
Q06680	Q06680	Condensin complex subunit 3	YCG1	9	9	9	9.8	9.8	9.8	57	3934700	5691200	8761200	354540000	482129984	658289984	3.47573	5.64407	4.5599	8.16514	0.840476
P06785	P06785	Thymidylate synthase	CDC21	11	11	11	36.5	36.5	36.5	111	12390000	11570000	837770	417489984	292350016	183380000	10.9447	11.4742	11.2095	0.780774	-3.84367
Q02455	Q02455	Protein MLP1	MLP1	57	57	57	34.9	34.9	34.9	125	1958100	2900800	663710	265120000	488670016	149440000	1.72969	2.87678	2.30324	0.618555	-1.89669
P04806	P04806	Hexokinase-1	HXK1	25	25	24	60.6	60.6	59	237	7317600	5466900	379300	489950016	467660000	85375000	6.46403	5.42163	5.94283	0.353495	-4.07139
P36152	P36152	Fe-S cluster assembly protein DRE2	DRE2	12	12	12	33.9	33.9	33.9	190	10949000	4612500	874340	513900000	388710016	79440000	9.67183	4.5743	7.12307	0.814856	-3.12788
Q12109	Q12109	Tryptophan--tRNA ligase, cytoplasmic	WRS1	16	16	16	35.9	35.9	35.9	113	7266200	6376700	412310	400160000	388740000	123140000	6.41862	6.3239	6.37126	0.384259	-4.05143
Q03780	Q03780	Uncharacterized protein YDR239C	YDR239C	25	25	25	41.9	41.9	41.9	160	4067500	2431700	0	404820000	249090000	0	3.59304	2.41156	3.0023	0.001	0
Q05568	Q05568	Peroxisome biogenesis factor 10	PEX10	3	3	3	12.8	12.8	12.8	22	9743900	11170000	9749700	347670016	0	360460000	8.60731	11.0775	9.8424	9.08639	-0.115303
P40069	P40069	Importin subunit beta-4	KAP123	34	34	34	39.3	39.3	39.3	427	3744900	2689300	5445300	450640000	389840000	627240000	3.30807	2.66703	2.98755	5.07484	0.764399
P53950	P53950	Vacuolar segregation protein 7	VAC7	12	12	12	18.8	18.8	18.8	62	5679900	3447700	0	348580000	228140000	0	5.01736	3.41915	4.21825	0.001	0
P35732	P35732	RNA polymerase II degradation factor 1	DEF1	39	39	39	41.3	41.3	41.3	907	11964000	9757000	1017200	233650000	456169984	41787000	10.5684	9.6762	10.1223	0.947996	-3.41651
P41814	P41814	tRNA (adenine(58)-N(1))-methyltransferase non-catalytic subunit TRM6	GCD10	13	13	13	36.2	36.2	36.2	222	9503600	15015000	15922000	433390016	811590016	822230016	8.39504	14.8907	11.6428	14.8388	0.349927
Q12265	Q12265	Ribose-phosphate pyrophosphokinase 5	PRS5	20	20	20	55.8	55.8	55.8	326	6657200	5045300	1330100	491400000	447740000	213210000	5.88066	5.00352	5.44209	1.23961	-2.13428
P05738	P05738	60S ribosomal protein L9-A	RPL9A	9	9	2	47.6	47.6	13.6	327	18415000	17141000	20322000	631129984	710489984	599249984	16.2669	16.9991	16.633	18.9394	0.187344
Q12242	Q12242	UBA domain-containing protein RUP1	RUP1	11	11	11	23.7	23.7	23.7	145	7019400	6529200	326220	364900000	347140000	0	6.20061	6.47513	6.33787	0.304026	-4.38173
P34760;Q04120	P34760	Peroxiredoxin TSA1	TSA1	13	13	13	62.2	62.2	62.2	384	13958000	10879000	4852500	674140032	677849984	277600000	12.3298	10.7889	11.5594	4.52237	-1.35391
Q00055	Q00055	Glycerol-3-phosphate dehydrogenase [NAD(+)] 1	GPD1	8	7	7	26.9	23	23	251	9061900	9721400	3945300	502689984	551329984	287649984	8.00486	9.6409	8.82288	3.67689	-1.26276
P08964	P08964	Myosin-1	MYO1	39	39	39	24.5	24.5	24.5	75	1620600	608940	0	435670016	100080000	0	1.43156	0.603897	1.01773	0.001	0
P50101	P50101	Ubiquitin carboxyl-terminal hydrolase 15	UBP15	27	27	27	29.3	29.3	29.3	181	2987800	1901300	2111500	275830016	239580000	217030000	2.63928	1.88556	2.26242	1.96785	-0.201248
P36059	P36059	ATP-dependent (S)-NAD(P)H-hydrate dehydratase		14	14	14	40.7	40.7	40.7	295	9931700	6445200	2163800	490420000	411620000	211910000	8.7732	6.39183	7.58251	2.01659	-1.91076
P42846	P42846	Protein KRI1	KRI1	37	37	37	48.9	48.9	48.9	831	7141900	32052000	127590000	595969984	2178599936	8153399808	6.30882	31.7866	19.0477	118.91	2.64218
P12688	P12688	Serine/threonine-protein kinase YPK1	YPK1	19	19	14	30.1	30.1	23.1	206	5561900	2962600	851980	318520000	216110000	149310000	4.91312	2.93807	3.92559	0.794017	-2.30567
P25087	P25087	Sterol 24-C-methyltransferase	ERG6	18	18	18	49.9	49.9	49.9	241	8075100	6884600	219650	518470016	429100000	0	7.13317	6.82759	6.98038	0.204706	-5.09168
P30822	P30822	Exportin-1	CRM1	33	33	33	34.8	34.8	34.8	386	3316200	3166700	4532100	379910016	384270016	437209984	2.92938	3.14048	3.03493	4.22377	0.476868
P39969	P39969	Protein BOI2	BOI2	25	25	23	27.6	27.6	26	121	3626000	1061500	0	285340000	151390000	0	3.20304	1.05271	2.12787	0.001	0
P32911	P32911	Eukaryotic translation initiation factor eIF-1	SUI1	12	12	12	77.8	77.8	77.8	306	28900000	16257000	26250000	702860032	511969984	646630016	25.5289	16.1224	20.8256	24.4641	0.232306
P0CX40;P0CX39	P0CX40;P0CX39	40S ribosomal protein S8-B;40S ribosomal protein S8-A	RPS8B;RPS8A	6	6	6	38	38	38	256	21554000	20552000	22328000	586460032	643230016	588870016	19.0398	20.3818	19.7108	20.8089	0.0782174
P02557	P02557	Tubulin beta chain	TUB2	16	16	16	43.8	43.8	43.8	370	11484000	11291000	9007400	494220000	604720000	520240000	10.1444	11.1975	10.671	8.39459	-0.346158
Q12019	Q12019	Midasin	MDN1	73	73	73	17.7	17.7	17.7	239	692040	307390	790050	184260000	195710000	386000000	0.611316	0.304845	0.45808	0.7363	0.684694
P40564	P40564	DnaJ-like protein 1	DJP1	17	17	17	45.8	45.8	45.8	120	7144400	3026000	89532	287840000	200750000	0	6.31103	3.00094	4.65599	0.0834408	-5.80219
P28777	P28777	Chorismate synthase	ARO2	12	12	12	41.5	41.5	41.5	156	7786800	8113300	167110	537209984	441310016	25302000	6.87849	8.04611	7.4623	0.155741	-5.5824
Q04373	Q04373	Pumilio homology domain family member 6	PUF6	17	17	17	27	27	27	192	6108800	8662800	16461000	192620000	295889984	1111100032	5.39623	8.59106	6.99365	15.3411	1.13329
P40327	P40327	26S protease regulatory subunit 4 homolog	RPT2	22	22	22	58.6	58.6	58.6	242	7025500	3400400	1470600	434300000	363340000	207030000	6.206	3.37224	4.78912	1.37055	-1.80501
P40561	P40561	RNA-binding protein SGN1	SGN1	12	12	12	46	46	46	81	16853000	14275000	16896000	163960000	0	518220000	14.8872	14.1568	14.522	15.7465	0.116794
Q06146	Q06146	Uncharacterized protein YLR257W	YLR257W	17	17	17	64.8	64.8	64.8	172	10522000	4762400	1241400	424440000	324220000	138280000	9.29464	4.72296	7.0088	1.15694	-2.59885
P04046	P04046	Amidophosphoribosyltransferase	ADE4	21	21	21	46.3	46.3	46.3	266	5571800	5483400	1307000	351470016	430220000	160200000	4.92187	5.43799	5.17993	1.21808	-2.08832
P38691	P38691	Serine/threonine-protein kinase KSP1	KSP1	19	19	19	22.7	22.7	22.7	107	3632300	2129400	84966	312769984	184190000	0	3.2086	2.11177	2.66019	0.0791855	-5.07015
Q06704	Q06704	Golgin IMH1	IMH1	30	30	30	33.4	33.4	33.4	120	3191700	2808300	3230000	464140000	43764000	0	2.8194	2.78504	2.80222	3.01025	0.103313
Q04500	Q04500	U3 small nucleolar RNA-associated protein 14	UTP14	48	48	48	47.1	47.1	47.1	891	4363300	17059000	60837000	495089984	1660600064	4854199808	3.85434	16.9177	10.386	56.698	2.44865
P53145	P53145	Large subunit GTPase 1	LSG1	31	31	31	54.7	54.7	54.7	399	4594500	1623000	12535000	405440000	281400000	1198000000	4.05857	1.60956	2.83406	11.6822	2.04337
P38809	P38809	Uncharacterized protein YHR097C	YHR097C	14	14	14	51.1	51.1	51.1	334	9724700	7480900	7855500	496360000	504750016	622579968	8.59034	7.41895	8.00465	7.32106	-0.128785
P0CX36;P0CX35	P0CX36;P0CX35	40S ribosomal protein S4-B;40S ribosomal protein S4-A	RPS4B;RPS4A	16	16	16	50.6	50.6	50.6	311	10277000	9518200	12622000	564110016	605329984	683089984	9.07822	9.43938	9.2588	11.7633	0.345393
P43573	P43573	Bud site selection protein 27	BUD27	24	24	24	32.8	32.8	32.8	84	4207000	1094600	0	398620000	89442000	0	3.71627	1.08554	2.4009	0.001	0
P16649	P16649	General transcriptional corepressor TUP1	TUP1	19	19	19	31.3	31.3	31.3	100	4418600	5559200	742820	399390016	647240000	248080000	3.90318	5.51317	4.70817	0.692283	-2.76573
Q02206	Q02206	Chromatin structure-remodeling complex subunit RSC4	RSC4	9	9	9	17	17	17	60	4788200	6961300	3991600	0	664019968	488860000	4.22967	6.90365	5.56666	3.72004	-0.581496
P50942	P50942	Polyphosphatidylinositol phosphatase INP52;SAC1-like phosphoinositide phosphatase;Phosphatidylinositol 4,5-bisphosphate 5-phosphatase	INP52	35	34	34	35.9	35.3	35.3	162	2540600	460620	0	218560000	115560000	0	2.24425	0.456806	1.35053	0.001	0
Q99383	Q99383	Nuclear polyadenylated RNA-binding protein 4	HRP1	10	10	10	31.6	31.6	31.6	246	8557900	17797000	24807000	355460000	728830016	1285699968	7.55965	17.6496	12.6046	23.1193	0.875143
P11978	P11978	Regulatory protein SIR4	SIR4	71	71	71	55.7	55.7	55.7	807	2209300	6620900	26209000	610169984	1366000000	3227699968	1.95159	6.56607	4.25883	24.4259	2.51988
P31384	P31384	Glucose-repressible alcohol dehydrogenase transcriptional effector	CCR4	24	24	24	32.1	32.1	32.1	204	4742400	1586100	0	318190016	156560000	0	4.18921	1.57297	2.88109	0.001	0
P47117	P47117	Actin-related protein 3	ARP3	13	13	13	37.4	37.4	37.4	122	8427400	3278400	12474000	365289984	303030016	444089984	7.44437	3.25125	5.34781	11.6253	1.12025
Q03656	Q03656	Serine/threonine-protein kinase SKY1	SKY1	21	21	21	35.2	35.2	35.2	211	5119100	2954400	1046800	291590016	212210000	131840000	4.52197	2.92994	3.72595	0.975582	-1.93327
P53759	P53759	tRNA-dihydrouridine(16/17) synthase [NAD(P)(+)]	DUS1	12	12	12	32.4	32.4	32.4	372	7202200	11838000	13779000	414390016	699720000	784880000	6.36209	11.74	9.05103	12.8416	0.504667
P37296	P37296	V-type proton ATPase subunit a, Golgi isoform	STV1	21	21	21	22.7	22.7	22.7	100	3503500	1513900	100860	332630016	147230000	26153000	3.09483	1.50136	2.2981	0.0939981	-4.61166
P25037	P25037	Ubiquitin carboxyl-terminal hydrolase 1	UBP1	19	19	19	28.4	28.4	28.4	129	4343100	1750500	827280	292440000	183570000	119030000	3.83649	1.736	2.78625	0.770997	-1.85353
P15624	P15624	Phenylalanine--tRNA ligase beta subunit	FRS1	26	26	26	48.9	48.9	48.9	179	4854500	2818200	179420	547420032	312940000	60677000	4.28824	2.79486	3.54155	0.167213	-4.40462
P38075	P38075	Pyridoxamine 5-phosphate oxidase	PDX3	12	12	12	54.4	54.4	54.4	235	12922000	6140800	2458600	552179968	450660000	176870000	11.4147	6.08995	8.75232	2.29133	-1.93348
P36117	P36117	Arrestin-related trafficking adapter 6	ALY1	16	16	16	20.3	20.3	20.3	37	3873700	2572900	3727100	0	172210000	411420000	3.42185	2.55159	2.98672	3.47353	0.217842
P08678	P08678	Adenylate cyclase	CYR1	38	38	38	21.9	21.9	21.9	88	1498000	355470	0	179760000	89280000	0	1.32326	0.352526	0.837895	0.001	0
P32466	P32466	Low-affinity glucose transporter HXT3	HXT3	8	6	6	18.2	14.5	14.5	127	7709100	7513800	3475400	324260000	360140000	148130000	6.80986	7.45158	7.13072	3.23896	-1.13852
Q12044	Q12044	Regulator of calcineurin 2	RCN2	10	10	10	52.8	52.8	52.8	206	9039100	5724300	954990	419910016	365329984	121110000	7.98472	5.6769	6.83081	0.890019	-2.94015
P36161	P36161	Nucleoporin NUP133	NUP133	34	34	34	31.5	31.5	31.5	282	2486600	3277000	1013300	269660000	352049984	195410000	2.19655	3.24986	2.7232	0.944362	-1.52789
P53929	P53929	Uncharacterized protein YNL108C		11	11	11	55.6	55.6	55.6	170	11606000	6391300	1968300	392390016	301470016	136830000	10.2522	6.33837	8.29529	1.83439	-2.17699
P31412	P31412	V-type proton ATPase subunit C	VMA5	19	19	19	71.9	71.9	71.9	231	6272600	4750200	1586600	491920000	500120000	307729984	5.54092	4.71086	5.12589	1.47866	-1.79351
Q99207	Q99207	Nucleolar complex protein 14	NOP14	40	40	40	39.9	39.9	39.9	853	4978000	19175000	92726000	498860000	1418800000	7180400128	4.39733	19.0162	11.7068	86.4175	2.88398
P11745	P11745	Ran GTPase-activating protein 1	RNA1	19	19	19	55.8	55.8	55.8	198	4951500	3592700	2863500	373880000	382750016	406100000	4.37392	3.56295	3.96844	2.66869	-0.572441
P47143	P47143	Adenosine kinase	ADO1	16	16	16	66.2	66.2	66.2	151	9270100	4664500	1073600	532870016	386280000	101330000	8.18877	4.62587	6.40732	1.00056	-2.67892
P09733	P09733	Tubulin alpha-1 chain	TUB1	15	15	8	38.5	38.5	20.1	264	7392700	5834100	2423200	340550016	381740000	259890000	6.53037	5.78579	6.15808	2.25834	-1.44722
P48836	P48836	V-type proton ATPase subunit G	VMA10	9	9	9	57	57	57	175	24571000	15796000	7702300	568369984	466220000	205060000	21.7049	15.6652	18.685	7.17829	-1.38017
P15019	P15019	Transaldolase	TAL1	19	19	18	60	60	57.6	276	7754100	8726100	4615100	412640000	545100032	307969984	6.84961	8.65384	7.75172	4.30112	-0.849806
P39015	P39015	Suppressor protein STM1	STM1	37	37	37	76.9	76.9	76.9	1128	12219000	13686000	10023000	614209984	627500032	400270016	10.7937	13.5727	12.1832	9.3411	-0.383226
Q06106	Q06106	Multiple RNA-binding domain-containing protein 1	MRD1	53	53	53	60	60	60	683	3053800	9695900	25632000	410180000	1050400000	2293299968	2.69758	9.61561	6.1566	23.8882	1.95609
P32602	P32602	Alpha-soluble NSF attachment protein	SEC17	8	8	8	41.1	41.1	41.1	48	9144600	13985000	8536400	244970000	305849984	155870000	8.07791	13.8692	10.9736	7.95564	-0.463981
P53983	P53983	Protein ASI3	ASI3	2	2	2	2.7	2.7	2.7	23	5032700	6335900	3376800	0	0	0	4.44565	6.28343	5.36454	3.14706	-0.769448
P07283	P07283	Phosphomannomutase	SEC53	16	16	16	60.6	60.6	60.6	339	8576300	8772500	5134600	615619968	726630016	403750016	7.5759	8.69986	8.13788	4.78527	-0.766051
P22137	P22137	Clathrin heavy chain	CHC1	37	37	37	29.3	29.3	29.3	150	1565800	1082400	276510	305280000	224420000	67316000	1.38315	1.07344	1.2283	0.257698	-2.2529
P40029	P40029	Peptide methionine sulfoxide reductase	MXR1	8	8	8	45.1	45.1	45.1	205	13190000	7825700	5456800	586990016	406470016	241980000	11.6514	7.7609	9.70616	5.08555	-0.932496
P32337	P32337	Importin subunit beta-3	PSE1	21	21	21	22.8	22.8	22.8	206	3351900	4395300	6333000	302740000	392070016	568710016	2.96091	4.3589	3.65991	5.90214	0.689432
P38707	P38707	Asparagine--tRNA ligase, cytoplasmic	DED81	23	23	23	37.4	37.4	37.4	202	5141900	3647400	624530	302400000	250920000	107570000	4.54211	3.6172	4.07966	0.582041	-2.80925
Q00816	Q00816	Resistance to glucose repression protein 1	REG1	16	16	16	19.1	19.1	19.1	73	2869900	1198300	25428	269670016	115420000	0	2.53514	1.18838	1.86176	0.023698	-6.29575
P38970	P38970	Serine/threonine-protein kinase HAL5	HAL5	14	14	14	18.6	18.6	18.6	144	3015900	1071200	92026	246320000	157500000	55753000	2.6641	1.06233	1.86322	0.0857651	-4.44126
P05750	P05750	40S ribosomal protein S3	RPS3	26	26	26	80	80	80	625	8828500	6989100	28122000	374860000	350240000	939560000	7.79868	6.93122	7.36495	26.2088	1.8313
Q12447	Q12447	Polyamine N-acetyltransferase 1	PAA1	16	16	16	90.1	90.1	90.1	276	11660000	8357000	7154200	447700000	461710016	326840000	10.2999	8.2878	9.29385	6.66747	-0.479136
P21576	P21576	Vacuolar protein sorting-associated protein 1	VPS1	27	27	27	42.3	42.3	42.3	131	3178200	1139600	63677	267000000	117960000	0	2.80747	1.13016	1.96882	0.0593448	-5.05206
P11972	P11972	Protein SST2	SST2	18	18	18	32.2	32.2	32.2	136	3973500	1834700	2295900	237120000	174130000	254580000	3.51	1.81951	2.66476	2.1397	-0.316593
Q12080	Q12080	Ribosome biogenesis protein NOP53	NOP53	37	37	37	51.9	51.9	51.9	978	8169400	30333000	162130000	481900000	1719699968	7843899904	7.21647	30.0818	18.6491	151.1	3.01832
P53898	P53898	Protein NSG2	NSG2	8	8	8	28.1	28.1	28.1	192	9861000	4249800	2063500	390449984	285169984	148040000	8.71075	4.21461	6.46268	1.92311	-1.74869
Q03761	Q03761	Transcription initiation factor TFIID subunit 12	TAF12	26	26	26	47.3	47.3	47.3	285	4755100	9901100	14389000	324340000	576979968	943990016	4.20043	9.81911	7.00977	13.4101	0.935877
P32331	P32331	Carrier protein YMC1, mitochondrial	YMC1	2	2	2	6.5	6.5	6.5	121	9183300	7801900	6761300	0	407489984	0	8.1121	7.73729	7.9247	6.3013	-0.330705
Q06677	Q06677	Auxilin-like clathrin uncoating factor SWA2	SWA2	12	12	12	25.9	25.9	25.9	33	4722700	821610	0	283680000	0	0	4.17181	0.814806	2.49331	0.001	0
Q01476	Q01476	Ubiquitin carboxyl-terminal hydrolase 2	UBP2	42	42	42	41.3	41.3	41.3	202	2172400	1580200	1664800	208850000	189120000	230390000	1.919	1.56711	1.74306	1.55154	-0.16792
P10659	P10659	S-adenosylmethionine synthase 1	SAM1	23	14	14	76.4	52.1	52.1	217	6834100	7332600	4923400	473289984	516300000	386860000	6.03692	7.27188	6.6544	4.58844	-0.536304
P31374	P31374	Serine/threonine-protein kinase PSK1	PSK1	28	28	25	25.1	25.1	23	106	1869000	556030	0	235190000	97707000	0	1.65099	0.551426	1.10121	0.001	0
P16474	P16474	78 kDa glucose-regulated protein homolog	KAR2	31	28	28	45.2	41.8	41.8	215	4126200	3702200	1100000	322750016	270270016	173710000	3.64489	3.67154	3.65822	1.02516	-1.83529
P38009	P38009	Bifunctional purine biosynthesis protein ADE17;Phosphoribosylaminoimidazolecarboxamide formyltransferase;IMP cyclohydrolase	ADE17	28	28	22	55.4	55.4	44.1	172	4123500	1997600	191740	276830016	192330000	27727000	3.64251	1.98106	2.81178	0.178695	-3.97591
P19880	P19880	AP-1-like transcription factor YAP1	YAP1	15	15	15	30.2	30.2	30.2	114	4825100	3091400	61352	203430000	196700000	0	4.26227	3.0658	3.66403	0.057178	-6.00183
P39998	P39998	Enhancer of mRNA-decapping protein 3	EDC3	17	17	17	41	41	41	158	6731800	3023700	326430	327329984	232370000	0	5.94656	2.99866	4.47261	0.304222	-3.87792
P23638	P23638	Proteasome subunit alpha type-3	PRE9	14	14	14	62	62	62	202	9593200	5586500	1292900	415510016	325840000	125950000	8.47418	5.54024	7.00721	1.20494	-2.53988
P38737	P38737	Proteasome component ECM29	ECM29	46	46	46	29.2	29.2	29.2	195	1304900	1128000	531670	220980000	240030000	182790000	1.15269	1.11866	1.13567	0.495499	-1.1966
P07267	P07267	Saccharopepsin	PEP4	19	19	19	53.1	53.1	53.1	225	8818900	2701100	120110	368380000	301449984	0	7.7902	2.67873	5.23447	0.111938	-5.54726
P32657	P32657	Chromo domain-containing protein 1	CHD1	45	45	45	36.6	36.6	36.6	276	1736000	1909500	5968700	112040000	283000000	823740032	1.5335	1.89369	1.71359	5.56263	1.69874
P39523	P39523	Uncharacterized protein YMR124W		16	16	16	22.1	22.1	22.1	68	2556700	770540	0	234370000	83696000	0	2.25847	0.764159	1.51131	0.001	0
P38798	P38798	Nonsense-mediated mRNA decay protein 2	NMD2	45	45	45	40.7	40.7	40.7	224	2091900	858000	221020	270510016	127230000	41380000	1.84789	0.850895	1.34939	0.205983	-2.71171
P47176	P47176	Branched-chain-amino-acid aminotransferase, cytosolic	BAT2	18	18	15	51.6	51.6	44.4	175	5891900	4033400	867140	358180000	283480000	122240000	5.20463	4	4.60231	0.808145	-2.50967
P24783	P24783	ATP-dependent RNA helicase DBP2	DBP2	29	28	28	59.5	57.5	57.5	677	4467100	8352200	41174000	458000000	873929984	2940699904	3.94603	8.28304	6.11453	38.3728	2.64977
Q05518	Q05518	Protein PAL1	PAL1	20	20	20	53.5	53.5	53.5	164	4606500	2800300	470050	266280000	199160000	90931000	4.06917	2.77711	3.42314	0.438071	-2.96608
P52489	P52489	Pyruvate kinase 2	PYK2	11	8	8	23.1	19.2	19.2	39	4286600	2322700	736880	292780000	213150000	0	3.78658	2.30347	3.04502	0.686747	-2.1486
Q12427	Q12427	Protein STB3	STB3	15	15	15	32.7	32.7	32.7	130	5358100	3031400	136400	285980000	185350000	0	4.73309	3.0063	3.8697	0.12712	-4.92795
P38934	P38934	Nuclear segregation protein BFR1	BFR1	39	39	39	57.7	57.7	57.7	649	4587700	2272700	174450	412030016	248090000	20844000	4.05256	2.25388	3.15322	0.162582	-4.27759
P15731	P15731	Ubiquitin-conjugating enzyme E2 4	UBC4	3	3	2	24.3	24.3	16.9	92	32081000	24443000	22466000	391849984	403449984	341649984	28.3389	24.2406	26.2897	20.9376	-0.328406
P40316	P40316	Securin	PDS1	15	15	15	45.3	45.3	45.3	316	6098200	9438600	10822000	387060000	689270016	639480000	5.38686	9.36044	7.37365	10.0857	0.451866
P06101	P06101	Hsp90 co-chaperone Cdc37	CDC37	16	16	16	40.5	40.5	40.5	131	4732300	2670300	220760	272720000	161910000	26816000	4.18029	2.64819	3.41424	0.205741	-4.05266
P12709	P12709	Glucose-6-phosphate isomerase	PGI1	17	17	17	42.1	42.1	42.1	108	5082000	1659500	292420	276640000	143950000	31011000	4.4892	1.64576	3.06748	0.272526	-3.49259
Q12499	Q12499	Nucleolar protein 58	NOP58	19	18	18	46	43.6	43.6	526	4679200	7005500	29294000	427190016	640110016	1987800064	4.13339	6.94749	5.54044	27.301	2.30088
P53741	P53741	UBP3-associated protein BRE5	BRE5	22	22	22	49.5	49.5	49.5	399	4678600	1233700	104830	433310016	77394000	6031500	4.13286	1.22348	2.67817	0.097698	-4.77677
P10869	P10869	Aspartokinase	HOM3	15	15	15	30.7	30.7	30.7	160	4668800	3571600	284870	292280000	318780000	49685000	4.1242	3.54202	3.83311	0.265489	-3.85179
P04821	P04821	Cell division control protein 25	CDC25	28	28	28	22.9	22.9	22.9	85	1800300	594530	0	166960000	95100000	0	1.5903	0.589607	1.08995	0.001	0
P34239	P34239	Protein LST4	LST4	4	4	4	4.3	4.3	4.3	20	2659300	326840	92848	0	0	0	2.3491	0.324133	1.33662	0.0865312	-3.94922
Q02775	Q02775	Pre-mRNA-splicing factor SLU7	SLU7	21	21	21	52.4	52.4	52.4	379	5946900	14350000	19029000	479640000	1017000000	1395699968	5.25321	14.2312	9.74219	17.7344	0.864231
P38883	P38883	Pre-rRNA-processing protein RIX1	RIX1	26	26	26	42.7	42.7	42.7	380	3096000	9120400	14172000	345129984	892720000	1497500032	2.73486	9.04488	5.88987	13.2078	1.16509
Q12453	Q12453	Cytoplasmic export protein 1	CEX1	20	20	20	29.3	29.3	29.3	150	2935400	1272600	450900	201990000	120790000	87752000	2.593	1.26206	1.92753	0.420224	-2.19752
P14164	P14164	ARS-binding factor 1	ABF1	19	19	19	35.7	35.7	35.7	227	3965700	11262000	7236000	235510000	629630016	476260000	3.50311	11.1687	7.33593	6.74371	-0.121437
P12383	P12383	Transcription factor PDR1	PDR1	26	26	26	27.1	27.1	27.1	241	2502200	3987000	4119800	244650000	417200000	379960000	2.21033	3.95398	3.08216	3.83952	0.316985
P14747	P14747	Serine/threonine-protein phosphatase 2B catalytic subunit A2	CMP2	17	17	16	30.5	30.5	29	112	3813600	1941500	154240	251350000	163570000	32655000	3.36876	1.92542	2.64709	0.143747	-4.20281
P0CX54;P0CX53	P0CX54;P0CX53	60S ribosomal protein L12-B;60S ribosomal protein L12-A	RPL12B;RPL12A	8	8	8	57	57	57	198	13521000	11018000	9676700	422600000	558369984	344369984	11.9438	10.9268	11.4353	9.01836	-0.342556
P39936	P39936	Eukaryotic initiation factor 4F subunit p130	TIF4632	23	21	21	32.8	30.5	30.5	178	2897100	1067700	0	269400000	48549000	0	2.55916	1.05886	1.80901	0.001	0
P07276	P07276	DNA repair protein RAD2	RAD2	29	29	29	33.7	33.7	33.7	400	2125000	4307300	5579600	337030016	558960000	658520000	1.87713	4.27163	3.07438	5.2	0.758217
P42842	P42842	Essential for maintenance of the cell wall protein 1	EMW1	18	18	18	24.1	24.1	24.1	64	2284900	680390	36717	144760000	86484000	0	2.01837	0.674756	1.34656	0.034219	-5.29834
P39743	P39743	Reduced viability upon starvation protein 167	RVS167	10	10	10	25.3	25.3	25.3	48	7563100	1008500	62910	148560000	110390000	0	6.68089	1.00015	3.84052	0.05863	-6.03352
P53935	P53935	Stress response protein NST1	NST1	24	24	24	21.6	21.6	21.6	131	2750200	590200	0	256790000	52391000	0	2.4294	0.585313	1.50736	0.001	0
P29295	P29295	Casein kinase I homolog HRR25	HRR25	15	15	14	36.6	36.6	34.8	119	4837700	2317600	1802400	192980000	197870000	156600000	4.2734	2.29841	3.2859	1.67978	-0.968021
P25644	P25644	DNA topoisomerase 2-associated protein PAT1	PAT1	30	30	30	38.8	38.8	38.8	342	3264200	1205400	243420	308689984	148900000	24393000	2.88344	1.19542	2.03943	0.226859	-3.1683
P29453	P29453	60S ribosomal protein L8-B	RPL8B	24	24	5	66	66	16.8	766	7996800	8314500	23096000	631470016	759779968	1292000000	7.064	8.24565	7.65482	21.5247	1.49155
P00937	P00937	Multifunctional tryptophan biosynthesis protein;Anthranilate synthase component 2;Indole-3-glycerol phosphate synthase	TRP3	12	12	12	33.9	33.9	33.9	187	4600800	4281200	2467100	264650000	314409984	248380000	4.06413	4.24575	4.15494	2.29925	-0.853661
P06786	P06786	DNA topoisomerase 2	TOP2	52	52	52	37.7	37.7	37.7	381	1833000	5531600	14086000	324020000	718259968	1416300032	1.61919	5.48579	3.55249	13.1277	1.88571
Q08601	Q08601	Metacaspase-1	MCA1	13	13	13	39.6	39.6	39.6	200	8486500	8728200	4209100	286340000	304620000	201460000	7.49658	8.65592	8.07625	3.92274	-1.04182
P25588	P25588	Mediator of replication checkpoint protein 1	MRC1	26	26	26	31.2	31.2	31.2	435	2408700	4943100	12789000	357670016	633340032	1321100032	2.12773	4.90217	3.51495	11.9189	1.76168
P22515	P22515	Ubiquitin-activating enzyme E1 1	UBA1	25	25	25	29.5	29.5	29.5	133	2143100	1764300	110400	207710000	193900000	0	1.89311	1.74969	1.8214	0.102889	-4.14589
P40048	P40048	Tyrosine-protein phosphatase 3	PTP3	18	18	18	22.6	22.6	22.6	63	2395500	165590	0	162790000	23336000	0	2.11607	0.164219	1.14015	0.001	0
P35182	P35182	Protein phosphatase 2C homolog 1	PTC1	11	11	11	47	47	47	165	6890800	2925900	1881400	347009984	211930000	156060000	6.08701	2.90167	4.49434	1.7534	-1.35795
P33338	P33338	Protein SLA2	SLA2	19	19	19	25.7	25.7	25.7	47	2786600	854220	0	204830000	83560000	0	2.46155	0.847146	1.65435	0.001	0
Q08963	Q08963	U2 small nuclear ribonucleoprotein A	LEA1	14	14	14	68.9	68.9	68.9	245	9707400	8257500	12822000	421750016	492030016	540769984	8.57506	8.18912	8.38209	11.9497	0.511589
P00729	P00729	Carboxypeptidase Y	PRC1	13	13	13	29.3	29.3	29.3	144	6116200	2620800	1518300	286710016	181510000	127140000	5.40276	2.5991	4.00093	1.415	-1.49953
P29509;P38816	P29509	Thioredoxin reductase 1	TRR1	10	10	10	54.5	54.5	54.5	209	9649500	6838300	3421900	419720000	359270016	184800000	8.52392	6.78167	7.65279	3.1891	-1.26284
P39683	P39683	Nicotinate phosphoribosyltransferase	NPT1	24	24	24	58.3	58.3	58.3	126	3500100	1010100	91158	298769984	137350000	0	3.09182	1.00174	2.04678	0.0849562	-4.59049
P32461	P32461	Diphthamide biosynthesis protein 2	DPH2	11	11	11	29.8	29.8	29.8	52	6069500	633200	0	96001000	68222000	0	5.36151	0.627957	2.99473	0.001	0
P34078	P34078	Protein LTV1	LTV1	27	27	27	63.5	63.5	63.5	229	6403600	1584900	10306000	250130000	96893000	723849984	5.65664	1.57178	3.61421	9.60485	1.41008
P00927	P00927	Threonine dehydratase, mitochondrial	ILV1	21	21	21	48.4	48.4	48.4	210	3288400	3039800	1555800	215440000	270750016	222080000	2.90482	3.01463	2.95972	1.44995	-1.02946
P43565	P43565	Serine/threonine-protein kinase RIM15	RIM15	17	17	17	10.7	10.7	10.7	19	1438700	584660	0	175210000	127560000	0	1.27088	0.579819	0.925349	0.001	0
P51862;P53046	P51862	RHO1 GDP-GTP exchange protein 2	ROM2	26	26	26	21.2	21.2	21.2	58	1592500	1478900	985490	234490000	113640000	0	1.40674	1.46665	1.4367	0.918444	-0.645492
P14020	P14020	Dolichol-phosphate mannosyltransferase	DPM1	13	13	13	58.8	58.8	58.8	281	7618900	6449500	4057100	445590016	478640000	292929984	6.73018	6.39609	6.56314	3.78108	-0.795587
P47122	P47122	GPN-loop GTPase 1	NPA3	10	10	10	22.6	22.6	22.6	161	7140600	3350700	2979600	249070000	229770000	179540000	6.30767	3.32295	4.81531	2.77689	-0.794161
P41911	P41911	Glycerol-3-phosphate dehydrogenase [NAD(+)] 2, mitochondrial	GPD2	10	10	9	31.4	31.4	28	226	4556900	3309300	3975500	386200000	398830016	342160000	4.02535	3.2819	3.65362	3.70503	0.020158
P32831	P32831	Negative growth regulatory protein NGR1	NGR1	18	18	18	33.5	33.5	33.5	197	5977200	3387000	1897900	315689984	224650000	169320000	5.27998	3.35895	4.31947	1.76878	-1.2881
P38153	P38153	AP-3 complex subunit mu	APM3	14	14	14	39.3	39.3	39.3	265	4720700	3411000	3757800	280940000	281100000	322480000	4.17005	3.38275	3.7764	3.50214	-0.108773
P00817	P00817	Inorganic pyrophosphatase	IPP1	14	14	14	58.9	58.9	58.9	163	6662700	3155200	1246600	332860000	274849984	150450000	5.88552	3.12907	4.50729	1.16179	-1.95591
Q12449	Q12449	Hsp90 co-chaperone AHA1	AHA1	13	13	13	36.9	36.9	36.9	220	6648700	5724400	5367100	421040000	374390016	324440000	5.87315	5.677	5.77507	5.00196	-0.207347
Q08977	Q08977	UPF0662 protein YPL260W	YPL260W	19	19	19	37.7	37.7	37.7	111	4175700	2922300	389860	187030000	188420000	55296000	3.68862	2.8981	3.29336	0.363336	-3.18018
P53104	P53104	Serine/threonine-protein kinase ATG1	ATG1	19	19	19	24.1	24.1	24.1	86	2298500	815920	0	211820000	84770000	0	2.03039	0.809163	1.41978	0.001	0
P00958	P00958	Methionine--tRNA ligase, cytoplasmic	MES1	28	28	28	42.1	42.1	42.1	195	2319600	2172100	359470	216850000	226010000	64261000	2.04903	2.15411	2.10157	0.335014	-2.64917
P38715	P38715	NADPH-dependent aldose reductase GRE3	GRE3	10	10	10	33	33	33	75	4735100	1879400	4180100	320009984	169930000	126890000	4.18277	1.86384	3.0233	3.89571	0.365763
Q02208	Q02208	Topoisomerase 1-associated factor 2	TOF2	22	22	22	34.9	34.9	34.9	251	3107700	10055000	16499000	321940000	705420032	1163100032	2.7452	9.97174	6.35847	15.3765	1.27398
P25339	P25339	Pumilio homology domain family member 4	PUF4	19	19	19	27.9	27.9	27.9	130	4333800	333950	0	214330000	45604000	0	3.82828	0.331185	2.07973	0.001	0
P47104	P47104	Regulator of V-ATPase in vacuolar membrane protein 1	RAV1	23	23	23	21.7	21.7	21.7	52	1539700	351190	0	196250000	60753000	0	1.3601	0.348282	0.85419	0.001	0
P24583	P24583	Protein kinase C-like 1	PKC1	30	30	30	25	25	25	108	1794900	664390	66115	186680000	88056000	0	1.58553	0.658888	1.12221	0.061617	-4.18687
P47120	P47120	Deoxyhypusine hydroxylase	LIA1	18	18	18	76.3	76.3	76.3	270	5383100	3817100	1713000	436289984	391260000	229590000	4.75518	3.78549	4.27033	1.59646	-1.41947
P40160	P40160	Serine/threonine-protein kinase RIO2	RIO2	13	13	13	35.1	35.1	35.1	168	5356500	3739000	2257700	270670016	252020000	213940000	4.73168	3.70804	4.21986	2.1041	-1.00399
P40054	P40054	D-3-phosphoglycerate dehydrogenase 1	SER3	15	15	7	40.5	40.5	19.6	157	5088800	3423700	294150	257010000	222020000	46915000	4.49521	3.39535	3.94528	0.274138	-3.84715
P41697	P41697	Bud site selection protein 6	BUD6	21	21	21	31.9	31.9	31.9	55	2273600	610610	0	194840000	60986000	0	2.00839	0.605554	1.30697	0.001	0
P40495	P40495	Homoisocitrate dehydrogenase, mitochondrial	LYS12	19	19	19	49.1	49.1	49.1	207	4834300	3739100	3784600	336760000	311289984	222640000	4.27039	3.70814	3.98927	3.52712	-0.177632
P43583	P43583	Proteasome activator BLM10	BLM10	40	40	40	21.7	21.7	21.7	137	1050800	2047500	458220	185390000	280560000	125660000	0.928228	2.03054	1.47939	0.427046	-1.79254
Q06839	Q06839	PX domain-containing protein YPR097W	YPR097W	17	17	17	15.6	15.6	15.6	52	2208900	674790	117800	145920000	64773000	0	1.95124	0.669202	1.31022	0.109786	-3.57705
P38261	P38261	Exocyst complex component EXO84	EXO84	9	9	9	12.7	12.7	12.7	52	2580300	1643100	306670	173670000	160740000	169470000	2.27932	1.62949	1.95441	0.285806	-2.77362
P32558	P32558	FACT complex subunit SPT16	SPT16	33	33	33	35.2	35.2	35.2	243	2104300	2298100	7224600	209920000	283550016	559699968	1.85884	2.27907	2.06895	6.73308	1.70237
Q04087	Q04087	Monopolin complex subunit LRS4	LRS4	15	15	15	48.1	48.1	48.1	286	5508100	14283000	20409000	344950016	867910016	1108400000	4.8656	14.1647	9.51516	19.0205	0.999255
P32775	P32775	1,4-alpha-glucan-branching enzyme	GLC3	25	25	25	41.6	41.6	41.6	167	2902500	812370	317100	242170000	117090000	56175000	2.56393	0.805643	1.68479	0.295527	-2.51121
P54839	P54839	Hydroxymethylglutaryl-CoA synthase	ERG13	17	17	17	40.7	40.7	40.7	166	4172800	4806300	1180100	274729984	374700000	155980000	3.68606	4.7665	4.22628	1.09981	-1.94213
Q03834	Q03834	DNA mismatch repair protein MSH6	MSH6	21	21	21	20.7	20.7	20.7	100	1511700	4758200	2431800	452910016	665510016	727260032	1.33537	4.7188	3.02708	2.26636	-0.417553
P36139	P36139	Protein PET10	PET10	14	14	14	58	58	58	67	5487700	1473500	0	262490000	138480000	0	4.84758	1.4613	3.15444	0.001	0
P04050	P04050	DNA-directed RNA polymerase II subunit RPB1	RPO21	48	47	47	33.5	32.9	32.9	151	1282000	1067400	51906	281510016	208180000	0	1.13246	1.05856	1.09551	0.0483747	-4.50121
Q07622	Q07622	Activator of C kinase protein 1	ACK1	14	14	14	25.5	25.5	25.5	56	3139800	963850	0	143880000	93975000	0	2.77355	0.955868	1.86471	0.001	0
P32356	P32356	Neutral trehalase	NTH1	26	26	23	39.8	39.8	36.5	170	2244000	644970	371180	322580000	220870000	162930000	1.98224	0.639629	1.31094	0.345927	-1.92206
Q08873	Q08873	Transgelin	SCP1	8	8	8	49	49	49	56	9362900	8593000	124950	170680000	179150000	0	8.27075	8.52184	8.3963	0.116449	-6.17198
P20459	P20459	Eukaryotic translation initiation factor 2 subunit alpha	SUI2	13	13	13	42.1	42.1	42.1	162	4899900	3938500	1769100	269910016	277900000	205730000	4.32834	3.90589	4.11711	1.64874	-1.32027
Q06336	Q06336	ADP-ribosylation factor-binding protein GGA1	GGA1	15	15	15	34.5	34.5	34.5	73	3427400	1027300	461070	222080000	86799000	36597000	3.0276	1.01879	2.0232	0.429702	-2.23523
P53890	P53890	Bud neck protein 5	BNI5	20	20	20	57.4	57.4	57.4	60	3952200	1960900	0	186490000	123590000	0	3.49119	1.94466	2.71793	0.001	0
P25293	P25293	Nucleosome assembly protein	NAP1	19	19	19	65	65	65	300	5686100	3264900	78269000	294840000	257380000	3153499904	5.02283	3.23786	4.13035	72.9441	4.14246
Q03862	Q03862	Probable metalloprotease ARX1	ARX1	22	22	22	44.2	44.2	44.2	262	3411800	3086600	6055600	287560000	299120000	603569984	3.01382	3.06104	3.03743	5.64362	0.893768
Q07807	Q07807	mRNA-binding protein PUF3	PUF3	22	22	22	27.6	27.6	27.6	157	2552000	503120	0	257250000	133440000	0	2.25432	0.498954	1.37664	0.001	0
Q12263	Q12263	Serine/threonine-protein kinase GIN4	GIN4	28	28	28	29.7	29.7	29.7	89	1615000	474800	9319	239660000	114720000	0	1.42662	0.470868	0.948742	0.008685	-6.77135
P02829	P02829	ATP-dependent molecular chaperone HSP82	HSP82	51	11	11	58	15.2	15.2	122	2825400	1802900	74367	201310000	155780000	0	2.49583	1.78797	2.1419	0.0693075	-4.94973
P50095	P50095	Inosine-5-monophosphate dehydrogenase 3	IMD3	19	8	6	52.2	20.1	14	197	4840300	3954300	832650	176180000	173490000	103620000	4.27569	3.92156	4.09862	0.776002	-2.40101
Q01589	Q01589	Cell wall protein SED1	SED1	3	3	3	20.1	20.1	20.1	70	20295000	9769000	2079600	258470000	0	0	17.9277	9.6881	13.8079	1.93812	-2.83276
P38144	P38144	ISWI chromatin-remodeling complex ATPase ISW1	ISW1	35	32	32	33.6	31	31	215	1555400	6470700	1863100	203670000	636929984	226310000	1.37397	6.41712	3.89554	1.73635	-1.16577
P38758	P38758	Putative oxidoreductase TDA3	TDA3	17	17	17	46.5	46.5	46.5	140	3471400	2848700	1087100	235170000	199080000	126420000	3.06647	2.82511	2.94579	1.01314	-1.53982
Q12217;P0CX69;P0CX68;P0CX67;P0CX66;P0CX65;P0CX60;P0CX59;P0C2I4;Q12441;Q04706;P47099;P0CX58;P0CX57;O74302;Q12470	Q12217;P0CX69;P0CX68;P0CX67;P0CX66;P0CX65;P0CX60;P0CX59;P0C2I4;Q12441;Q04706;P47099;P0CX58;P0CX57;O74302;Q12470	Transposon Ty1-BR Gag polyprotein;Capsid protein;Gag-p4;Transposon Ty1-MR2 Gag polyprotein;Capsid protein;Gag-p4;Transposon Ty1-LR1 Gag polyprotein;Capsid protein;Gag-p4;Transposon Ty1-GR3 Gag polyprotein;Capsid protein;Gag-p4;Transposon Ty1-ER2 Gag polyprotein;Capsid protein;Gag-p4;Transposon Ty1-DR5 Gag polyprotein;Capsid protein;Gag-p4;Transposon Ty1-PR2 Gag polyprotein;Capsid protein;Gag-p4;T…	TY1A-BR;TY1A-MR2;TY1A-LR1;TY1A-GR3;TY1A-ER2;TY1A-DR5;TY1A-PR2;TY1A-OR;TY1A-H;TY1A-DR3;TY1A-ML1;TY1A-JR2;TY1A-PR1;TY1A-A;TY1A-DR4;TY1A-NL2	16	3	1	50.2	9.3	2.3	48	7167900	9455700	7849800	336360000	388960000	0	6.33179	9.3774	7.85459	7.31575	-0.102531
P54730	P54730	UBX domain-containing protein 4	UBX4	19	19	19	57	57	57	258	4353300	3142400	2326100	338320000	291129984	212190000	3.8455	3.11638	3.48094	2.16785	-0.683214
P25383;Q99303;Q12439;Q12392;Q12293;P0C2J6;P0C2J4;P0CX62;P0CX61;Q03483;P0C2J2;Q12260	P25383;Q99303;Q12439;Q12392;Q12293;P0C2J6;P0C2J4;P0CX62;P0CX61;Q03483;P0C2J2;Q12260	Transposon Ty2-C Gag polyprotein;Capsid protein;Gag-p4;Transposon Ty2-DR3 Gag polyprotein;Capsid protein;Gag-p4;Transposon Ty2-OR1 Gag polyprotein;Capsid protein;Gag-p4;Transposon Ty2-DR1 Gag polyprotein;Capsid protein;Gag-p4;Transposon Ty2-OR2 Gag polyprotein;Capsid protein;Gag-p4;Transposon Ty2-LR2 Gag polyprotein;Capsid protein;Gag-p4;Transposon Ty2-LR1 Gag polyprotein;Capsid protein;Gag-p4;Tr…	TY2A-C;TY2A-DR3;TY2A-OR1;TY2A-DR1;TY2A-OR2;TY2A-LR2;TY2A-LR1;TY2A-GR2;TY2A-F;TY2A-DR2;TY2A-GR1;TY2A-B	11	11	1	30.6	30.6	6.8	146	6165200	4473000	2352700	219940000	198670000	146980000	5.44605	4.43596	4.941	2.19264	-1.17214
Q03280	Q03280	E3 ubiquitin-protein ligase TOM1	TOM1	100	100	99	31.8	31.8	31.5	619	580040	574340	4249300	317990016	347140000	1328300032	0.51238	0.569584	0.540982	3.96021	2.87192
Q06631	Q06631	Protein BFR2	BFR2	32	32	32	63.1	63.1	63.1	689	3173600	9402800	31843000	317000000	920489984	2856300032	2.80341	9.32494	6.06417	29.6766	2.29094
P38431	P38431	Eukaryotic translation initiation factor 5	TIF5	15	15	15	39.3	39.3	39.3	174	3637600	3143400	572000	221380000	239930000	98088000	3.21329	3.11737	3.16533	0.533085	-2.56992
Q03940	Q03940	RuvB-like protein 1	RVB1	14	14	14	38.9	38.9	38.9	175	4085700	2599100	1566900	219580000	199950000	163070000	3.60912	2.57758	3.09335	1.4603	-1.08291
Q3E7Y3;P0C0W1	Q3E7Y3;P0C0W1	40S ribosomal protein S22-B;40S ribosomal protein S22-A	RPS22B;RPS22A	7	7	7	50	50	50	102	13942000	5928300	7361300	324820000	310529984	378240000	12.3157	5.87921	9.09746	6.86048	-0.407153
Q06251	Q06251	Uncharacterized protein YLR177W	YLR177W	24	19	19	41.9	36	36	154	3046900	641560	467440	206560000	90939000	79470000	2.69149	0.636247	1.66387	0.435638	-1.93334
Q06103	Q06103	26S proteasome regulatory subunit RPN7	RPN7	17	17	17	35.2	35.2	35.2	149	4420000	2639200	1148200	199770000	166560000	109780000	3.90442	2.61735	3.26088	1.07008	-1.60754
P41920	P41920	Ran-specific GTPase-activating protein 1	YRB1	10	10	10	54.2	54.2	54.2	118	16159000	7518600	938280	249750000	196660000	0	14.2741	7.45634	10.8652	0.874445	-3.63521
P47075	P47075	Vacuolar transporter chaperone 4	VTC4	20	20	20	27.7	27.7	27.7	126	2692300	1896300	0	145700000	152020000	0	2.37825	1.8806	2.12942	0.001	0
P17442	P17442	Phosphate system positive regulatory protein PHO81	PHO81	31	31	31	27.6	27.6	27.6	115	1513600	1173600	388270	199680000	152160000	72727000	1.33704	1.16388	1.25046	0.361855	-1.78898
P53941	P53941	U3 small nucleolar ribonucleoprotein protein IMP4	IMP4	17	17	17	57.9	57.9	57.9	408	6026200	9389300	32623000	419360000	709180032	1587500032	5.32326	9.31155	7.31741	30.4035	2.05484
P04449	P04449	60S ribosomal protein L24-A	RPL24A	16	16	4	53.5	53.5	17.4	191	19216000	7951200	10281000	421200000	269710016	213700000	16.9745	7.88536	12.4299	9.58155	-0.375488
P10664	P10664	60S ribosomal protein L4-A	RPL4A	25	25	3	64.6	64.6	4.4	416	5314500	7338800	22237000	393060000	616179968	1021800000	4.69458	7.27803	5.9863	20.7241	1.79157
P53094	P53094	Negative regulator of sporulation MDS3	MDS3	28	28	28	24.5	24.5	24.5	65	1178700	341500	0	180630000	48117000	0	1.04121	0.338672	0.68994	0.001	0
P37302	P37302	Aminopeptidase Y	APE3	21	21	21	48.2	48.2	48.2	119	3956500	852740	0	182910000	53349000	0	3.49499	0.845679	2.17033	0.001	0
P32634	P32634	Negative regulator of sporulation PMD1	PMD1	22	22	22	14	14	14	85	1130000	453800	1326800	311329984	249830000	249670000	0.998189	0.450042	0.724116	1.23653	0.772009
Q00416	Q00416	Helicase SEN1	SEN1	78	78	78	41.3	41.3	41.3	480	760670	958320	7236000	212970000	329830016	1560099968	0.67194	0.950384	0.811162	6.74371	3.05548
Q05515	Q05515	Survival factor 1	SVF1	15	15	15	46.2	46.2	46.2	193	4480700	4036600	9705300	190690000	223190000	494600000	3.95804	4.00317	3.98061	9.04501	1.18413
P40413	P40413	T-complex protein 1 subunit epsilon	CCT5	20	20	20	38.4	38.4	38.4	107	2841700	1794300	578550	165120000	175840000	114080000	2.51022	1.77944	2.14483	0.539189	-1.992
P00445	P00445	Superoxide dismutase [Cu-Zn]	SOD1	9	9	9	66.9	66.9	66.9	127	7805500	3939100	4238900	392430016	224410000	157840000	6.89501	3.90648	5.40075	3.95051	-0.451119
P53111	P53111	NADPH-dependent aldehyde reductase ARI1	ARI1	14	14	13	49.3	49.3	47.3	152	4658900	2722300	186440	222980000	216900000	0	4.11545	2.69976	3.40761	0.173756	-4.29363
P06102	P06102	General negative regulator of transcription subunit 3	NOT3	33	33	33	44.3	44.3	44.3	264	2384800	821100	0	294569984	177050000	0	2.10662	0.814301	1.46046	0.001	0
Q00684	Q00684	Tyrosine-protein phosphatase CDC14	CDC14	11	11	11	29.9	29.9	29.9	188	3870600	8028300	17333000	194270000	462600000	937350016	3.41911	7.96182	5.69046	16.1538	1.50525
P38881	P38881	Nucleus-vacuole junction protein 1	NVJ1	14	14	14	55.8	55.8	55.8	104	4403400	3628600	785040	261480000	221910000	66373000	3.88976	3.59855	3.74415	0.731631	-2.35545
Q06511	Q06511	Ribosomal RNA-processing protein 15	RRP15	13	13	13	39.6	39.6	39.6	283	10272000	25774000	89505000	335009984	1002400000	2412999936	9.0738	25.5606	17.3172	83.4157	2.26811
P34250	P34250	Eisosome protein SEG2	SEG2	2	2	2	3.7	3.7	3.7	5	1678100	0	0	169150000	0	0	1.48236	0.0151496	0.748752	0.001	0
Q08491	Q08491	Superkiller protein 7	SKI7	24	24	24	42	42	42	108	2636200	899800	198620	209420000	89060000	37203000	2.3287	0.892349	1.61052	0.185107	-3.1211
P07172	P07172	Histidinol-phosphate aminotransferase	HIS5	9	9	9	31.9	31.9	31.9	133	5117500	3815100	1405000	172550000	177460000	125450000	4.52056	3.78351	4.15203	1.30941	-1.6649
P21147	P21147	Acyl-CoA desaturase 1	OLE1	12	12	12	23.7	23.7	23.7	89	4600500	1540200	833850	167520000	124450000	97485000	4.06387	1.52745	2.79566	0.77712	-1.84698
Q05635	Q05635	Ribonuclease H2 subunit B	RNH202	17	17	17	60.9	60.9	60.9	395	4797200	12948000	23664000	356760000	839660032	1241200000	4.23762	12.8408	8.5392	22.0541	1.36887
P54114	P54114	Aldehyde dehydrogenase [NAD(P)+] 2	ALD3	26	26	12	61.7	61.7	30.2	221	2761600	1195000	471410	197380000	144380000	98500000	2.43947	1.1851	1.81229	0.439338	-2.04441
P38711;P35997	P38711;P35997	40S ribosomal protein S27-B;40S ribosomal protein S27-A	RPS27B;RPS27A	5	5	5	48.8	48.8	48.8	111	22723000	19906000	9615900	304440000	383720000	179190000	20.0724	19.7412	19.9068	8.9617	-1.15142
P32478;P47001;P46999	P32478	Cell wall mannoprotein HSP150	HSP150	12	12	9	56.2	56.2	47.2	142	6982300	4219900	0	270720000	206910000	0	6.16784	4.18496	5.1764	0.001	0
P43597	P43597	Uncharacterized protein YFR016C	YFR016C	27	27	27	29.7	29.7	29.7	78	1238200	371820	0	173250000	72484000	0	1.09377	0.368741	0.731254	0.001	0
P38850	P38850	Regulator of Ty1 transposition protein 107	RTT107	28	28	28	34	34	34	245	1770200	4808600	5214700	259290000	595880000	641340032	1.56371	4.76878	3.16625	4.85993	0.618161
P32465	P32465	Low-affinity glucose transporter HXT1	HXT1	9	9	7	15.6	15.6	11.9	94	4282500	4278200	487900	152280000	174610000	64663000	3.78296	4.24277	4.01287	0.454706	-3.14163
P47083	P47083	U3 small nucleolar RNA-associated protein MPP10	MPP10	48	48	48	62.9	62.9	62.9	1018	3211800	20045000	90797000	357270016	1576800000	6163200000	2.83715	19.879	11.3581	84.6198	2.89728
P08417	P08417	Fumarate hydratase, mitochondrial	FUM1	12	12	12	29.9	29.9	29.9	150	3725500	2635500	415310	212570000	195860000	52641000	3.29093	2.61368	2.9523	0.387055	-2.93123
P40357	P40357	Protein transport protein SEC9	SEC9	12	12	12	27.2	27.2	27.2	92	2965600	1237600	0	161930000	100570000	0	2.61967	1.22735	1.92351	0.001	0
Q06833	Q06833	Uncharacterized PH domain-containing protein YPR091C	YPR091C	19	19	19	29.9	29.9	29.9	41	2017700	253690	0	134240000	52447000	0	1.78234	0.251589	1.01697	0.001	0
P38828	P38828	Protein LSM12	LSM12	16	16	16	80.2	80.2	80.2	259	7318800	3322900	348510	334769984	236960000	35949000	6.46509	3.29538	4.88023	0.3248	-3.90933
Q06708	Q06708	Vacuole morphology and inheritance protein 14	VAC14	16	16	16	19.5	19.5	19.5	50	1868300	1228500	0	163750000	141700000	0	1.65037	1.21833	1.43435	0.001	0
P40395	P40395	Guanine nucleotide exchange factor subunit RIC1	RIC1	20	20	20	20.9	20.9	20.9	64	1791200	512170	0	143490000	59868000	0	1.58226	0.507929	1.0451	0.001	0
Q06523	Q06523	Uncharacterized protein YPR148C	YPR148C	17	17	17	43.2	43.2	43.2	81	3777700	1977800	88534	158570000	100920000	0	3.33704	1.96142	2.64923	0.0825107	-5.00485
P53185	P53185	Uncharacterized protein YGL036W	YGL036W	24	24	24	27.8	27.8	27.8	93	2222600	716700	76890	177230000	73376000	22233000	1.96334	0.710765	1.33705	0.0716589	-4.22177
P47116	P47116	Serine/threonine-protein kinase PTK2/STK2	PTK2	17	17	17	29.8	29.8	29.8	105	2074200	792890	0	188760000	96083000	0	1.83225	0.786324	1.30929	0.001	0
P38627	P38627	CTP synthase 2	URA8	19	17	17	38.8	33	33	119	2564600	1548300	935720	172430000	146680000	126980000	2.26545	1.53548	1.90046	0.87206	-1.12385
P34909	P34909	General negative regulator of transcription subunit 4	MOT2	16	16	16	38.3	38.3	38.3	202	3383200	1615300	112740	275520000	159080000	0	2.98856	1.60192	2.29524	0.10507	-4.44923
P08524	P08524	Farnesyl pyrophosphate synthase	ERG20	10	10	10	30.7	30.7	30.7	198	4443600	3453400	1070000	274460000	262030000	137840000	3.92527	3.4248	3.67504	0.997204	-1.8818
P53854	P53854	Pre-mRNA-splicing factor CWC25	CWC25	14	14	14	65.4	65.4	65.4	274	10439000	20075000	35227000	331590016	653129984	898380032	9.22132	19.9088	14.565	32.8304	1.17252
P20449	P20449	ATP-dependent RNA helicase DBP5	DBP5	21	21	21	46.7	46.7	46.7	199	3465500	2032500	1211500	224080000	195990000	140210000	3.06126	2.01567	2.53846	1.12908	-1.16881
Q05040	Q05040	Factor arrest protein 8	FAR8	11	11	11	21	21	21	32	2670100	465960	0	193220000	20789000	0	2.35864	0.462101	1.41037	0.001	0
Q03497	Q03497	Serine/threonine-protein kinase STE20	STE20	21	21	21	29.7	29.7	29.7	94	1758100	810400	47612	152990000	84413000	0	1.55302	0.803689	1.17836	0.0443728	-4.73096
P08679;P43635	P08679	Citrate synthase, peroxisomal	CIT2	12	12	12	34.8	34.8	34.8	51	3434700	1871400	0	225120000	151520000	0	3.03405	1.8559	2.44498	0.001	0
Q03921	Q03921	Protein dopey	DOP1	28	28	28	18.6	18.6	18.6	81	903830	505560	54549	142030000	104710000	44064000	0.798401	0.501374	0.649887	0.0508378	-3.67622
P53914	P53914	UPF0202 protein KRE33	KRE33	57	57	57	65.7	65.7	65.7	936	1542300	4880400	136450000	297470016	895529984	12563000320	1.3624	4.83999	3.10119	127.167	5.35776
P38149	P38149	Probable di- and tripeptidase DUG2	DUG2	15	15	15	18.3	18.3	18.3	35	2201800	518590	0	111090000	48492000	0	1.94497	0.514296	1.22963	0.001	0
P30665	P30665	DNA replication licensing factor MCM4	MCM4	22	22	22	26.3	26.3	26.3	71	1507600	317150	0	164670000	56406000	0	1.33174	0.314524	0.823134	0.001	0
P38295	P38295	Medium-chain fatty acid ethyl ester synthase/esterase 2	EHT1	16	16	16	38.6	38.6	38.6	90	3219300	2105300	62663	162820000	143070000	0	2.84378	2.08787	2.46582	0.0583998	-5.39996
P34730	P34730	Protein BMH2	BMH2	13	13	3	51.3	51.3	12.1	126	5358500	2850100	847710	217960000	195640000	128170000	4.73345	2.8265	3.77997	0.790037	-2.25838
P22203	P22203	V-type proton ATPase subunit E	VMA4	13	13	13	64.8	64.8	64.8	158	6165900	3762100	1471600	311390016	284830016	102580000	5.44667	3.73095	4.58881	1.37148	-1.74238
P36069	P36069	Probable phosphomutase PMU1	PMU1	11	11	11	42.4	42.4	42.4	188	5723700	3651600	2128900	295400000	225680000	140520000	5.05605	3.62136	4.33871	1.98406	-1.12881
Q04322	Q04322	Probable GTPase-activating protein GYL1	GYL1	16	16	16	22.9	22.9	22.9	44	1904000	450400	0	122540000	53209000	0	1.6819	0.44667	1.06429	0.001	0
Q05164;P40442	Q05164;P40442	Haze protective factor 1;Putative uncharacterized protein YIL169C	HPF1	11	11	11	16.8	16.8	16.8	49	5707200	477210	0	129180000	0	0	5.04147	0.473258	2.75737	0.001	0
P42945	P42945	U3 small nucleolar RNA-associated protein 10	UTP10	47	47	47	29.1	29.1	29.1	283	903130	1303300	3784800	171790000	278940000	561240000	0.797783	1.29251	1.04515	3.52731	1.75486
Q04418	Q04418	RNA polymerase II-associated protein RBA50	RBA50	18	18	18	51.7	51.7	51.7	68	3174000	491220	0	156590000	78291000	0	2.80376	0.487152	1.64546	0.001	0
P00899	P00899	Anthranilate synthase component 1	TRP2	17	17	17	43	43	43	130	3045900	2363100	1182900	164100000	165300000	124670000	2.69061	2.34353	2.51707	1.10242	-1.19107
P32364	P32364	Kinesin-related protein SMY1	SMY1	18	18	18	32.6	32.6	32.6	88	1794100	409700	0	142280000	63550000	0	1.58482	0.406307	0.995566	0.001	0
P53959	P53959	Conserved oligomeric Golgi complex subunit 6	COG6	14	14	14	23.4	23.4	23.4	37	1670400	607760	0	138260000	58020000	0	1.47555	0.602727	1.03914	0.001	0
P40317	P40317	Protein SOK1	SOK1	24	24	24	31.5	31.5	31.5	151	1506500	2394200	2209400	131870000	189590000	200550000	1.33077	2.37437	1.85257	2.05909	0.152474
P31380	P31380	ATP-dependent helicase FUN30	FUN30	32	32	32	36.4	36.4	36.4	348	1448500	4340700	11536000	271809984	593710016	1318599936	1.27954	4.30476	2.79215	10.7512	1.94505
P21965	P21965	Protein kinase MCK1	MCK1	15	15	15	42.7	42.7	42.7	165	3387400	3021700	2228400	151330000	168320000	143050000	2.99227	2.99668	2.99447	2.07679	-0.527945
P28004	P28004	Pre-mRNA-processing protein 45	PRP45	21	21	21	54.1	54.1	54.1	361	3235100	8847900	10974000	360700000	711550016	842270016	2.85774	8.77463	5.81618	10.2274	0.814295
P19414	P19414	Aconitate hydratase, mitochondrial	ACO1	19	19	19	33	33	33	125	1940800	1130900	342200	161820000	150440000	48692000	1.71441	1.12154	1.41797	0.318919	-2.15257
P38801	P38801	Exosome complex protein LRP1	LRP1	13	13	13	56	56	56	355	9665300	22853000	71678000	385280000	844990016	1622400000	8.53787	22.6638	15.6008	66.8015	2.09826
P38692	P38692	Serine/threonine-protein kinase KIC1	KIC1	14	14	14	17.9	17.9	17.9	44	1931200	200080	0	120250000	40585000	0	1.70593	0.198423	0.952177	0.001	0
Q05948;Q04925	Q05948	Uncharacterized SVF1-like protein YLR225C	YLR225C	11	11	11	30.5	30.5	30.5	113	3506000	1424600	520180	206540000	139360000	65565000	3.09704	1.4128	2.25492	0.48479	-2.21764
Q12230	Q12230	Sphingolipid long chain base-responsive protein LSP1	LSP1	14	13	13	42.2	37.2	37.2	174	5120500	2422000	687880	169560000	133730000	64507000	4.52321	2.40194	3.46258	0.641081	-2.43327
P32328	P32328	Serine/threonine-protein kinase DBF20	DBF20	16	10	10	28.9	21.3	21.3	78	3062400	741210	90439	143650000	75717000	0	2.70518	0.735072	1.72013	0.0842861	-4.35108
P48837	P48837	Nucleoporin NUP57	NUP57	12	12	12	23.3	23.3	23.3	97	3323100	2930000	1444800	172660000	149410000	129310000	2.93547	2.90574	2.9206	1.34651	-1.11705
Q04013	Q04013	Citrate/oxoglutarate carrier protein	YHM2	8	8	8	29.6	29.6	29.6	91	5444900	2707700	1189900	179720000	172370000	99853000	4.80977	2.68528	3.74752	1.10895	-1.75675
P04161	P04161	Phosphoribosylglycinamide formyltransferase	ADE8	8	8	8	45.3	45.3	45.3	150	7620300	4522100	2801300	289990016	232120000	135180000	6.73142	4.48465	5.60803	2.61072	-1.10305
P07702	P07702	L-aminoadipate-semialdehyde dehydrogenase	LYS2	25	25	25	19.4	19.4	19.4	67	905870	836030	0	136680000	121760000	0	0.800203	0.829107	0.814655	0.001	0
P40531	P40531	Protein GVP36	GVP36	14	14	14	52.5	52.5	52.5	102	4219800	1003000	933740	228460000	94576000	0	3.72757	0.994694	2.36113	0.870214	-1.44004
Q06344	Q06344	Pre-rRNA-processing protein ESF1	ESF1	32	32	32	56.5	56.5	56.5	726	2528300	10977000	66050000	298280000	924070016	4773499904	2.23338	10.8861	6.55974	61.5564	3.2302
Q08960	Q08960	S-adenosyl-L-methionine-dependent tRNA 4-demethylwyosine synthase	TYW1	15	15	15	20.2	20.2	20.2	82	1839000	828450	70935	125070000	62740000	27720000	1.62449	0.82159	1.22304	0.066109	-4.20948
Q03735	Q03735	RNA-binding protein NAB6	NAB6	23	23	23	25.7	25.7	25.7	199	1966200	934450	271930	165290000	109520000	36624000	1.73685	0.926712	1.33178	0.25343	-2.3937
P38623	P38623	Serine/threonine-protein kinase RCK2	RCK2	11	11	11	21.1	21.1	21.1	49	2759600	1380000	0	135440000	81610000	0	2.4377	1.36857	1.90314	0.001	0
P53128	P53128	Methylenetetrahydrofolate reductase 2	MET13	17	17	17	35.3	35.3	35.3	142	2632600	2188400	1809600	181400000	205550000	190520000	2.32552	2.17028	2.2479	1.68649	-0.414555
P38250	P38250	Increased sodium tolerance protein 2	IST2	12	12	12	16.6	16.6	16.6	40	1935600	540000	50280	117230000	52054000	0	1.70982	0.535528	1.12267	0.0468593	-4.58246
P53303	P53303	Zinc finger protein ZPR1	ZPR1	15	15	15	35.6	35.6	35.6	132	2722000	2044100	793730	186240000	194890000	100370000	2.40449	2.02717	2.21583	0.73973	-1.58278
Q07349	Q07349	Uncharacterized protein YDL027C		15	15	15	27.9	27.9	27.9	103	3042500	1763700	112310	225720000	141390000	0	2.6876	1.7491	2.21835	0.104669	-4.40558
P40219	P40219	Outer spore wall protein 5	OSW5	3	3	3	41.2	41.2	41.2	82	14586000	5945700	0	130080000	80315000	0	12.8846	5.89646	9.39053	0.001	0
Q03772	Q03772	Pre-mRNA-splicing factor CWC15	CWC15	11	11	11	53.1	53.1	53.1	253	8098400	14647000	21636000	337649984	600910016	608300032	7.15375	14.5257	10.8397	20.164	0.895455
P06782	P06782	Carbon catabolite-derepressing protein kinase	SNF1	12	12	12	21.3	21.3	21.3	67	2259900	1209500	465280	247320000	175560000	100630000	1.99629	1.19948	1.59789	0.433625	-1.88164
P22768	P22768	Argininosuccinate synthase	ARG1	16	16	16	42.4	42.4	42.4	183	3609900	3211700	78856	288380000	320249984	0	3.18882	3.1851	3.18696	0.0734911	-5.43847
Q08217	Q08217	Serine/threonine-protein kinase PSK2	PSK2	16	13	13	18.6	16.1	16.1	52	1177200	320070	0	132680000	139390000	0	1.03988	0.31742	0.678651	0.001	0
P38701	P38701	40S ribosomal protein S20	RPS20	24	24	24	81	81	81	290	8971500	2452200	4462000	255060000	165200000	200410000	7.925	2.43189	5.17845	4.15843	-0.316479
P39744	P39744	Nucleolar complex protein 2	NOC2	44	44	44	51	51	51	1048	1746100	6620400	81855000	249130000	836440000	7826599936	1.54242	6.56558	4.054	76.2861	4.234
P39717	P39717	Guanine nucleotide-binding protein subunit beta 2	GPB2	14	14	14	18.6	18.6	18.6	34	1744300	182630	0	131050000	31271000	0	1.54083	0.181118	0.860975	0.001	0
Q04869	Q04869	Uncharacterized protein YMR315W		14	14	14	47	47	47	130	4708100	3205200	2736600	199320000	202980000	162280000	4.15892	3.17866	3.66879	2.55042	-0.524569
P38187	P38187	Ubiquitin carboxyl-terminal hydrolase 13	UBP13	12	12	12	19.5	19.5	19.5	62	1960900	823700	0	150160000	97883000	0	1.73217	0.816879	1.27452	0.001	0
P28241	P28241	Isocitrate dehydrogenase [NAD] subunit 2, mitochondrial	IDH2	11	11	11	41.7	41.7	41.7	163	5868100	2894500	5819800	229260000	191410000	227900000	5.1836	2.87053	4.02707	5.42386	0.42959
P06367;P39516	P06367;P39516	40S ribosomal protein S14-A;40S ribosomal protein S14-B	RPS14A;RPS14B	14	14	14	76.6	76.6	76.6	245	10054000	15969000	9137000	407320000	580550016	390790016	8.88123	15.8368	12.359	8.51538	-0.537419
P32861	P32861	UTP--glucose-1-phosphate uridylyltransferase	UGP1	20	20	20	48.1	48.1	48.1	140	2702600	1255200	350500	167490000	138730000	65734000	2.38735	1.24481	1.81608	0.326654	-2.47499
Q04217	Q04217	Probable ATP-dependent RNA helicase DHR1	ECM16	93	93	93	63	63	63	1142	1047400	5260600	42509000	203190000	993360000	4710499840	0.925224	5.21704	3.07113	39.617	3.68928
P12612	P12612	T-complex protein 1 subunit alpha	TCP1	21	21	21	46.7	46.7	46.7	124	2261200	1777200	759680	147630000	155270000	101140000	1.99744	1.76248	1.87996	0.707996	-1.40889
P08153	P08153	Transcriptional factor SWI5	SWI5	19	19	19	30.2	30.2	30.2	95	1944300	1041400	59142	655480000	769089984	0	1.7175	1.03278	1.37514	0.0551184	-4.6409
P41813;P40466	P41813	Fork head protein homolog 2	FKH2	26	26	25	39.1	39.1	38.3	239	1788800	5295900	9050900	214170000	462910016	655459968	1.58014	5.25205	3.41609	8.43514	1.30406
P33749	P33749	Zinc finger protein MSN4	MSN4	12	12	12	25.9	25.9	25.9	71	2483700	475180	244970	137390000	54643000	35971000	2.19398	0.471245	1.33261	0.228304	-2.54523
P32597	P32597	Nuclear protein STH1/NPS1	STH1	35	35	35	31	31	31	145	1120000	2308500	1019200	121900000	257680000	130030000	0.989356	2.28938	1.63937	0.94986	-0.787354
P33416	P33416	Heat shock protein 78, mitochondrial	HSP78	35	34	34	47.7	47.7	47.7	194	1532500	889290	216360	149180000	116020000	51255000	1.35374	0.881926	1.11783	0.20164	-2.47085
Q04336	Q04336	Uncharacterized protein YMR196W		25	25	25	27.3	27.3	27.3	64	1224700	82413	0	113290000	18684000	0	1.08184	0.0817305	0.581787	0.001	0
P31116	P31116	Homoserine dehydrogenase	HOM6	12	12	12	47.1	47.1	47.1	50	3428400	1337900	94099	148350000	88166000	0	3.02849	1.32682	2.17765	0.0876971	-4.6341
Q06178	Q06178	Nicotinamide/nicotinic acid mononucleotide adenylyltransferase 1	NMA1	8	8	6	23.4	23.4	17.7	45	3591900	2613800	2251600	112320000	97031000	130890000	3.17292	2.59216	2.88254	2.09842	-0.458038
P06784	P06784	Serine/threonine-protein kinase STE7	STE7	5	5	5	10.5	10.5	10.5	29	3992600	2763800	4336700	86653000	0	0	3.52688	2.74091	3.13389	4.04166	0.366991
Q12296	Q12296	Protein MAM3	MAM3	10	10	10	19.1	19.1	19.1	25	2420300	459730	0	109300000	67335000	0	2.13798	0.455923	1.29695	0.001	0
Q12451	Q12451	Oxysterol-binding protein homolog 2	OSH2	21	21	21	19.3	19.3	19.3	41	1108100	2267900	0	209300000	263180000	0	0.978844	2.24912	1.61398	0.001	0
P38272	P38272	SWI5-dependent HO expression protein 3	SHE3	9	9	9	24.2	24.2	24.2	89	3214600	1145900	0	157530000	96598000	0	2.83963	1.13641	1.98802	0.001	0
P38817	P38817	ADP-ribosylation factor-binding protein GGA2	GGA2	12	12	12	24.6	24.6	24.6	95	2699800	1168100	123540	133630000	88330000	25717000	2.38488	1.15843	1.77165	0.115135	-3.9437
P40214	P40214	Uncharacterized protein YMR144W		7	7	7	30.7	30.7	30.7	182	5599200	12921000	19210000	208030000	483470016	590440000	4.94607	12.814	8.88004	17.9031	1.01157
P32770	P32770	Asparagine-rich protein	NRP1	13	13	13	23.9	23.9	23.9	107	2379700	872110	137840	103360000	76482000	14772000	2.10212	0.864888	1.4835	0.128462	-3.52959
P25040	P25040	20S rRNA accumulation protein 4	TSR4	23	23	23	63.5	63.5	63.5	260	3162400	1596400	176540	207470000	166320000	0	2.79352	1.58318	2.18835	0.164529	-3.73343
P23254	P23254	Transketolase 1	TKL1	19	19	19	34.9	34.9	34.9	88	2136200	782140	1148600	115390000	83253000	67821000	1.88702	0.775663	1.33134	1.07046	-0.314654
P53739;P25341	P53739	Flippase kinase 1	FPK1	11	11	11	13.5	13.5	13.5	42	1693300	735850	0	107270000	61740000	0	1.49578	0.729757	1.11277	0.001	0
P53438;P36093	P53438	Protein SOK2	SOK2	13	13	13	19.7	19.7	19.7	127	2271800	4875400	3856600	135160000	275360000	240500000	2.0068	4.83503	3.42091	3.59422	0.0712973
Q12098	Q12098	Structure-specific endonuclease subunit SLX4	SLX4	13	13	13	18.9	18.9	18.9	95	2116300	3508500	4230300	107620000	206550000	248680000	1.86944	3.47945	2.67444	3.9425	0.559871
Q01389	Q01389	Serine/threonine-protein kinase BCK1/SLK1/SSP31	BCK1	18	18	18	13.6	13.6	13.6	48	898320	279310	63126	119520000	49890000	0	0.793534	0.276997	0.535265	0.0588313	-3.1856
P36168	P36168	EST/SMG-like protein 1	ESL2	3	3	3	2.3	2.3	2.3	5	1130000	0	0	0	0	0	0.998189	0.0549516	0.52657	0.001	0
P22943	P22943	12 kDa heat shock protein	HSP12	7	7	7	56.9	56.9	56.9	95	9339900	4496800	3777900	301260000	178150000	91311000	8.25043	4.45956	6.355	3.52088	-0.851957
P13186	P13186	Serine/threonine-protein kinase KIN2	KIN2	14	14	13	14.3	14.3	12.8	50	1145000	516430	0	103860000	72712000	0	1.01144	0.512154	0.761796	0.001	0
P40467	P40467	Activator of stress genes 1	ASG1	19	19	19	22.1	22.1	22.1	204	1445500	3647200	6536400	163520000	415500000	440040000	1.27689	3.617	2.44694	6.09171	1.31587
P15274	P15274	AMP deaminase	AMD1	18	18	18	26.3	26.3	26.3	68	1478200	606210	0	109350000	65923000	0	1.30577	0.60119	0.953481	0.001	0
Q06096	Q06096	Conserved oligomeric Golgi complex subunit 4	COG4	16	16	16	23.3	23.3	23.3	33	1464800	175400	0	121590000	0	0	1.29394	0.173948	0.733942	0.001	0
P40494	P40494	Actin-regulating kinase PRK1	PRK1	15	13	12	21	18.4	17.5	38	1566500	248470	0	138290000	28329000	0	1.38377	0.246412	0.815093	0.001	0
P29952	P29952	Mannose-6-phosphate isomerase	PMI40	13	13	13	40.6	40.6	40.6	99	2504500	1316100	53884	155600000	156790000	0	2.21236	1.3052	1.75878	0.0502181	-5.13022
P39715	P39715	Shuttling pre-60S factor ECM1	ECM1	18	18	18	64.2	64.2	64.2	410	5211400	15907000	103680000	338390016	951059968	4495900160	4.60351	15.7753	10.1894	96.6263	3.24535
P32288	P32288	Glutamine synthetase	GLN1	10	10	10	35.9	35.9	35.9	80	3905200	3925100	1163100	214730000	174330000	87319000	3.44967	3.8926	3.67113	1.08397	-1.7599
Q03825	Q03825	Transcription activator MSS11	MSS11	10	10	10	16.2	16.2	16.2	151	2387300	4329000	5720400	158850000	232010000	334729984	2.10883	4.29315	3.20099	5.33122	0.735947
P36102	P36102	PAB-dependent poly(A)-specific ribonuclease subunit PAN3	PAN3	12	12	12	19.3	19.3	19.3	35	2584700	623100	0	97181000	49838000	0	2.2832	0.61794	1.45057	0.001	0
P39001	P39001	Transcriptional regulatory protein UME6	UME6	27	27	27	43.3	43.3	43.3	294	1589000	6171100	7484100	205860000	457820000	558990016	1.40365	6.12	3.76182	6.97493	0.890747
O13297	O13297	mRNA-capping enzyme subunit beta	CET1	17	17	17	35.5	35.5	35.5	99	1996300	4264300	3145600	157870000	266810000	212920000	1.76344	4.22899	2.99621	2.93159	-0.031455
P38791	P38791	Deoxyhypusine synthase	DYS1	17	17	17	48.6	48.6	48.6	73	2468100	1311300	16534	169630000	94724000	0	2.1802	1.30044	1.74032	0.0154091	-6.81943
P0C2H7;P0C2H6	P0C2H7;P0C2H6	60S ribosomal protein L27-B;60S ribosomal protein L27-A	RPL27B;RPL27A	8	8	8	53.7	53.7	53.7	250	10273000	4016500	53350000	278600000	309560000	1076000000	9.07469	3.98324	6.52896	49.7204	2.92891
P43558	P43558	Ubiquitin thioesterase OTU1	OTU1	7	7	7	35.5	35.5	35.5	173	4399700	4376600	6069700	251230000	285670016	242220000	3.88649	4.34036	4.11342	5.65676	0.459636
Q03653	Q03653	Protein EFR3	EFR3	13	13	13	17.9	17.9	17.9	37	1577700	506270	0	126290000	101610000	0	1.39367	0.502078	0.947872	0.001	0
Q03769	Q03769	Epsin-5	ENT5	14	14	14	32.8	32.8	32.8	88	4385800	1536400	0	138120000	77677000	0	3.87421	1.52368	2.69894	0.001	0
P53981	P53981	Uncharacterized phosphatase YNL010W		8	8	8	47.7	47.7	47.7	134	4383600	3466100	2952600	219080000	227670000	154000000	3.87227	3.4374	3.65483	2.75172	-0.409469
P54858	P54858	Protein DOS2	DOS2	7	7	7	32.9	32.9	32.9	31	3228100	1516000	0	140450000	117510000	0	2.85155	1.50345	2.1775	0.001	0
Q04344	Q04344	Hit family protein 1	HNT1	8	8	8	60.1	60.1	60.1	111	7623200	3738300	5035000	220740000	196480000	132620000	6.73398	3.70734	5.22066	4.69245	-0.153891
P14065	P14065	Glycerol 2-dehydrogenase (NADP(+))	GCY1	6	5	5	18.6	15.4	15.4	69	2885700	1496300	1109500	0	0	0	2.54909	1.48391	2.0165	1.03402	-0.963594
P36015	P36015	Synaptobrevin homolog YKT6	YKT6	11	11	11	64	64	64	99	3779700	1676200	0	188810000	127420000	0	3.33881	1.66232	2.50056	0.001	0
P38193	P38193	Serine/threonine-protein phosphatase 4 regulatory subunit 2	PSY4	15	15	15	49	49	49	252	2519200	6781500	8129700	165360000	345480000	475000000	2.22534	6.72534	4.47534	7.57661	0.759554
P43585	P43585	Vacuolar transporter chaperone 2	VTC2	16	15	15	20.2	19.1	19.1	28	1286100	444060	0	111950000	57327000	0	1.13608	0.440383	0.788232	0.001	0
Q12250	Q12250	26S proteasome regulatory subunit RPN5	RPN5	13	13	13	29.4	29.4	29.4	105	2413100	1666800	299560	197240000	135220000	0	2.13162	1.653	1.89231	0.27918	-2.76088
P53172	P53172	Protein SDS23	SDS23	10	10	10	28.7	28.7	28.7	44	2868800	3281700	1910300	93917000	134660000	135680000	2.53416	3.25452	2.89434	1.78034	-0.701087
P39079	P39079	T-complex protein 1 subunit zeta	CCT6	18	18	18	38.1	38.1	38.1	149	2317000	2164700	2585500	152000000	173630000	182240000	2.04673	2.14677	2.09675	2.4096	0.200637
P37838	P37838	Nucleolar protein 4	NOP4	38	38	38	52.1	52.1	52.1	781	1717200	8488900	65422000	180020000	781200000	4706599936	1.51689	8.4186	4.96775	60.9711	3.61746
P06208	P06208	2-isopropylmalate synthase	LEU4	13	13	7	21.2	21.2	11.8	100	1989600	2051600	6558500	285360000	308790016	220680000	1.75752	2.03461	1.89607	6.1123	1.68871
P53978	P53978	Elongation factor 3B	HEF3	17	1	1	16.7	1.3	1.3	11	1179600	136710	0	0	0	0	1.042	0.135578	0.588791	0.001	0
Q02630	Q02630	Nucleoporin NUP116/NSP116	NUP116	13	12	12	12.6	11.9	11.9	100	1963200	4428000	3710100	96209000	215430000	238400000	1.7342	4.39133	3.06277	3.45769	0.174973
P47166	P47166	Protein SGM1	SGM1	14	14	14	22.5	22.5	22.5	27	1591200	287600	0	121530000	30411000	0	1.40559	0.285218	0.845405	0.001	0
Q04067	Q04067	Eukaryotic translation initiation factor 3 subunit G	TIF35	13	13	13	56.6	56.6	56.6	197	4862600	3753000	641230	223120000	210010000	66713000	4.29539	3.72192	4.00866	0.597605	-2.74586
P07170	P07170	Adenylate kinase	ADK1	8	8	8	40.1	40.1	40.1	98	3645300	1033100	842750	188490000	119810000	60370000	3.22009	1.02455	2.12232	0.785415	-1.43411
P25623	P25623	Suppressor of yeast profilin deletion	SYP1	16	16	16	19.9	19.9	19.9	34	1383100	133930	0	102860000	21455000	0	1.22177	0.132821	0.677293	0.001	0
P38879	P38879	Nascent polypeptide-associated complex subunit alpha	EGD2	6	6	6	42	42	42	50	7250000	2947000	737200	222190000	124270000	0	6.40431	2.9226	4.66345	0.687046	-2.76292
P32476	P32476	Squalene monooxygenase	ERG1	13	13	13	27.4	27.4	27.4	104	2318400	1700800	109130	97478000	104750000	0	2.04797	1.68672	1.86734	0.101705	-4.19852
P53184	P53184	Nicotinamidase	PNC1	13	13	13	73.1	73.1	73.1	170	5266800	3710600	1803800	241030000	182580000	79579000	4.65244	3.67987	4.16616	1.68108	-1.30933
P24813	P24813	AP-1-like transcription activator YAP2	CAD1	8	8	8	23.2	23.2	23.2	50	3214900	957320	0	111090000	88081000	0	2.83989	0.949393	1.89464	0.001	0
P53277	P53277	Pre-mRNA-splicing factor SYF2	SYF2	9	9	9	50.7	50.7	50.7	151	6409000	10569000	18569000	221970000	314969984	585240000	5.66141	10.4815	8.07145	17.3057	1.10035
P38990	P38990	SNF1-activating kinase 1	SAK1	15	15	15	16.2	16.2	16.2	51	1222300	52985	0	98937000	0	0	1.07972	0.0525462	0.566134	0.001	0
P20447	P20447	ATP-dependent RNA helicase DBP3	DBP3	27	27	27	53.7	53.7	53.7	322	2203800	2824000	24235000	209580000	344040000	1436899968	1.94673	2.80061	2.37367	22.5862	3.25025
P50105	P50105	Transcription initiation factor TFIID subunit 4	TAF4	20	20	20	53.1	53.1	53.1	169	2203200	5691800	2963600	140540000	354760000	323350016	1.9462	5.64467	3.79544	2.76198	-0.458565
P34761	P34761	Protein WHI3	WHI3	10	10	10	19.1	19.1	19.1	96	3789600	2135800	93890	167820000	119000000	0	3.34756	2.11811	2.73283	0.0875023	-4.96493
Q06337	Q06337	Chromatin modification-related protein EAF1	EAF1	23	23	23	29	29	29	98	961000	1440400	2026600	98538000	226450000	202300000	0.848902	1.42847	1.13869	1.88872	0.73004
P0CX56;P0CX55	P0CX56;P0CX55	40S ribosomal protein S18-B;40S ribosomal protein S18-A	RPS18B;RPS18A	10	10	10	69.9	69.9	69.9	176	5644800	4702000	6512800	217530000	235210000	227730000	4.98635	4.66306	4.82471	6.06971	0.331186
Q01080	Q01080	DNA-directed RNA polymerase I subunit RPA49	RPA49	15	15	15	36.4	36.4	36.4	119	2957800	3347500	8920000	0	278820000	778150016	2.61278	3.31978	2.96628	8.31314	1.48674
P38840	P38840	Aromatic amino acid aminotransferase 2	ARO9	20	20	20	39	39	39	154	1872700	1055100	1238400	124100000	127100000	122940000	1.65426	1.04636	1.35031	1.15415	-0.226463
P41338	P41338	Acetyl-CoA acetyltransferase	ERG10	11	11	11	39.2	39.2	39.2	97	2800900	1228900	99397	146960000	118970000	0	2.47418	1.21872	1.84645	0.0926347	-4.31706
Q12532	Q12532	Ribosome quality control complex subunit 2	RQC2	13	13	13	13.7	13.7	13.7	79	1188900	483380	80971	105430000	77541000	0	1.05022	0.479377	0.764798	0.0754623	-3.34125
P36114	P36114	Mitochondrial outer membrane protein YKR018C	YKR018C	10	10	10	15.7	15.7	15.7	52	1795200	871140	153860	97510000	71808000	0	1.5858	0.863926	1.22486	0.143392	-3.09458
P38205	P38205	Multisite-specific tRNA:(cytosine-C(5))-methyltransferase	NCL1	19	19	19	31.7	31.7	31.7	133	1357100	1542700	612620	111600000	139900000	90433000	1.1988	1.52993	1.36436	0.570941	-1.25681
P38749	P38749	AP-1-like transcription factor YAP3	YAP3	7	7	7	25.2	25.2	25.2	113	3469400	2851800	1476500	138910000	157260000	100600000	3.06471	2.82818	2.94645	1.37605	-1.09844
P33332	P33332	Exocyst complex component SEC3	SEC3	23	23	23	19.5	19.5	19.5	35	879770	86211	0	114850000	0	0	0.777148	0.0854971	0.431322	0.001	0
P39976	P39976	D-lactate dehydrogenase [cytochrome] 3	DLD3	22	22	21	55.6	55.6	54	141	2214700	1696800	806170	139820000	139960000	104230000	1.95636	1.68275	1.81956	0.751323	-1.27608
P38164	P38164	SEH-associated protein 4	SEA4	17	17	17	20.4	20.4	20.4	38	1105300	173790	0	101680000	18916000	0	0.97637	0.172351	0.574361	0.001	0
Q12117	Q12117	Protein MRH1	MRH1	3	3	2	12.5	12.5	8.1	197	5497000	4067600	5436800	207820000	202500000	145540000	4.85579	4.03392	4.44485	5.06692	0.188971
P16120	P16120	Threonine synthase	THR4	20	20	20	41.8	41.8	41.8	100	2033100	1306800	0	120810000	117780000	0	1.79595	1.29598	1.54596	0.001	0
P41895	P41895	Transcription initiation factor IIF subunit alpha	TFG1	21	21	21	30.3	30.3	30.3	273	1662600	5646900	5905000	159750000	356729984	489910016	1.46866	5.60014	3.5344	5.50326	0.638821
P19812	P19812	E3 ubiquitin-protein ligase UBR1	UBR1	37	37	37	22.4	22.4	22.4	234	608960	1140100	624440	160900000	221510000	152090000	0.537927	1.13066	0.834293	0.581957	-0.519641
Q06697	Q06697	Cell division control protein 73	CDC73	11	11	11	33.6	33.6	33.6	153	3041500	7246200	8710400	184940000	397940000	434860000	2.68672	7.1862	4.93646	8.1178	0.717613
P32477	P32477	Glutamate--cysteine ligase	GSH1	17	17	17	30.7	30.7	30.7	113	1609700	984190	34600	130160000	114220000	0	1.42193	0.97604	1.19899	0.032246	-5.21655
P40340	P40340	Tat-binding homolog 7	YTA7	51	51	51	40.5	40.5	40.5	268	709430	3034900	6629600	155290000	476180000	769080000	0.626677	3.00977	1.81822	6.17856	1.76474
Q07528	Q07528	Autophagy-related protein 20	ATG20	13	13	13	25.8	25.8	25.8	33	1638800	419650	0	85850000	48165000	0	1.44764	0.416175	0.931907	0.001	0
P06103	P06103	Eukaryotic translation initiation factor 3 subunit B	PRT1	21	21	21	31.7	31.7	31.7	186	1314400	1341500	181230	137410000	144650000	31686000	1.16108	1.33039	1.24574	0.1689	-2.88275
P40535	P40535	ATF/CREB activator 2	CST6	12	12	12	31	31	31	104	2442900	5490800	4506500	124630000	255420000	251150000	2.15794	5.44533	3.80164	4.19991	0.143736
P40202	P40202	Superoxide dismutase 1 copper chaperone	CCS1	11	11	11	49.4	49.4	49.4	122	4449100	3617700	1039400	172620000	190340000	72905000	3.93013	3.58774	3.75893	0.968686	-1.95622
P17709	P17709	Glucokinase-1	GLK1	14	14	14	36.4	36.4	36.4	115	2220900	3345800	370710	148450000	179040000	47474000	1.96184	3.31809	2.63997	0.345489	-2.93381
P38321	P38321	Uncharacterized protein YBR225W		11	11	11	15.1	15.1	15.1	27	1098700	177230	0	81691000	0	0	0.97054	0.175762	0.573151	0.001	0
P38181	P38181	Nucleoporin NUP170	NUP170	28	28	28	23.5	23.5	23.5	112	642520	552570	128650	87131000	119710000	25103000	0.567572	0.547994	0.557783	0.119897	-2.2179
P04456	P04456	60S ribosomal protein L25	RPL25	5	5	5	42.3	42.3	42.3	107	10443000	7814000	19444000	181250000	157030000	273240000	9.22486	7.74929	8.48708	18.1212	1.09434
Q03466	Q03466	Protein EBS1	EBS1	27	27	27	32.8	32.8	32.8	175	1296200	439750	0	150110000	57455000	0	1.145	0.436108	0.790555	0.001	0
P49687	P49687	Nucleoporin NUP145;Nucleoporin NUP145N;Nucleoporin NUP145C	NUP145	22	22	22	20.9	20.9	20.9	90	892400	1106400	521530	106530000	122800000	93654000	0.788304	1.09724	0.942771	0.486048	-0.955808
P53940	P53940	J domain-containing protein APJ1	APJ1	19	19	19	43.8	43.8	43.8	216	2349600	4391800	8780000	219910000	297500000	552529984	2.07553	4.35543	3.21548	8.18267	1.34754
Q12460	Q12460	Nucleolar protein 56	NOP56	26	26	25	61.3	61.3	61.3	477	1843100	3305900	47170000	282180000	521929984	2966799872	1.62811	3.27852	2.45332	43.9609	4.16341
P22202	P22202	Heat shock protein SSA4	SSA4	40	25	18	61.7	43.3	32.4	209	1511400	884610	333560	135630000	107890000	48539000	1.3351	0.877285	1.10619	0.310867	-1.83123
P32598	P32598	Serine/threonine-protein phosphatase PP1-2	GLC7	9	9	9	35.9	35.9	35.9	139	3207800	2145600	820530	180920000	181690000	111690000	2.83362	2.12783	2.48073	0.764706	-1.69778
Q04195	Q04195	E3 SUMO-protein ligase SIZ1	SIZ1	22	22	22	32.9	32.9	32.9	82	1043700	2018500	1051600	62433000	166910000	108150000	0.921956	2.00179	1.46187	0.980056	-0.576879
P38342	P38342	3-ketodihydrosphingosine reductase TSC10	TSC10	8	8	8	30	30	30	58	3004700	1604800	0	125390000	100640000	0	2.65421	1.59151	2.12286	0.001	0
Q06179	Q06179	Protein FMP27, mitochondrial	FMP27	10	10	10	4.1	4.1	4.1	8	378070	673320	0	0	0	0	0.333969	0.667744	0.500857	0.001	0
P53877	P53877	Pre-rRNA-processing protein IPI3	IPI3	16	16	16	34.1	34.1	34.1	128	1638000	2282000	1217400	165700000	229510000	154290000	1.44693	2.2631	1.85502	1.13458	-0.70928
P07703	P07703	DNA-directed RNA polymerases I and III subunit RPAC1	RPC40	13	13	13	41.5	41.5	41.5	87	2967400	1795700	1178000	117380000	106520000	101880000	2.62126	1.78083	2.20105	1.09786	-1.0035
P53865	P53865	Chaotic nuclear migration protein 67	CNM67	11	11	11	20.8	20.8	20.8	23	1527600	465650	0	99414000	52434000	0	1.34941	0.461794	0.905602	0.001	0
P32873	P32873	GTPase-activating protein BEM3	BEM3	13	13	13	13.6	13.6	13.6	31	899590	306980	0	77798000	55084000	0	0.794656	0.304438	0.549547	0.001	0
P0CX38;P0CX37	P0CX38;P0CX37	40S ribosomal protein S6-B;40S ribosomal protein S6-A	RPS6B;RPS6A	20	20	20	57.2	57.2	57.2	326	6257700	6819700	24339000	318920000	352529984	645310016	5.52776	6.76323	6.14549	22.6831	1.88402
P07251	P07251	ATP synthase subunit alpha, mitochondrial	ATP1	16	16	16	33.8	33.8	33.8	84	1665400	845240	512240	113130000	106120000	63107000	1.47114	0.838241	1.15469	0.47739	-1.27426
P34227	P34227	Mitochondrial peroxiredoxin PRX1	PRX1	8	8	8	37.5	37.5	37.5	118	3326900	2547100	994600	188890000	169580000	70099000	2.93883	2.52601	2.73242	0.926934	-1.55964
Q04894	Q04894	NADP-dependent alcohol dehydrogenase 6	ADH6	14	14	14	54.7	54.7	54.7	133	2921100	1326100	504600	141410000	106400000	52795000	2.58036	1.31512	1.94774	0.47027	-2.05024
P12962	P12962	Cap-associated protein CAF20	CAF20	6	6	6	47.2	47.2	47.2	50	7086400	2973600	0	194750000	112150000	0	6.25979	2.94898	4.60439	0.001	0
Q03533	Q03533	Serine/threonine-protein kinase TDA1	TDA1	13	13	13	28.2	28.2	28.2	70	1879700	1180100	0	93595000	75065000	0	1.66044	1.17033	1.41538	0.001	0
Q06142	Q06142	Importin subunit beta-1	KAP95	12	12	12	18.5	18.5	18.5	94	1729600	2271800	681190	107320000	146400000	91895000	1.52785	2.25299	1.89042	0.634846	-1.57423
P36005	P36005	Serine/threonine-protein kinase KDX1	KDX1	9	9	9	25.2	25.2	25.2	57	2415900	943940	1317500	81017000	78773000	77934000	2.13409	0.936123	1.53511	1.22787	-0.322187
Q12276	Q12276	HMG2-induced ER-remodeling protein 1	HER1	18	16	16	15.7	14.2	14.2	32	687740	248650	0	63567000	43831000	0	0.607517	0.246591	0.427054	0.001	0
Q92331	Q92331	Vacuolar protein sorting-associated protein 5	VPS5	14	14	14	22.8	22.8	22.8	41	1295400	413390	0	73340000	42806000	0	1.1443	0.409967	0.777131	0.001	0
P06115	P06115	Catalase T	CTT1	11	11	11	20.5	20.5	20.5	64	1709700	637180	77055	108060000	63756000	0	1.51027	0.631904	1.07109	0.0718127	-3.89869
Q06705	Q06705	Phosphatidylinositol transfer protein CSR1	CSR1	13	13	13	43.6	43.6	43.6	94	2384500	1645800	94077	128600000	103900000	0	2.10636	1.63217	1.86926	0.0876766	-4.41413
P19263	P19263	Mediator of RNA polymerase II transcription subunit 14	RGR1	8	8	8	8.1	8.1	8.1	22	756140	506510	100440	58089000	54828000	56031000	0.667939	0.502316	0.585127	0.0936067	-2.64407
Q03102	Q03102	Uncharacterized membrane protein YML131W		8	8	8	29	29	29	67	2974300	1033700	0	128440000	76177000	0	2.62736	1.02514	1.82625	0.001	0
P33748	P33748	Zinc finger protein MSN2	MSN2	7	7	7	11.9	11.9	11.9	39	2790500	1615900	349370	74553000	66235000	0	2.465	1.60252	2.03376	0.325601	-2.64297
P34219	P34219	Transcriptional regulatory protein TOD6	TOD6	22	22	21	49.7	49.7	48.2	227	1580600	1570700	6578600	170220000	223360000	562809984	1.39623	1.55769	1.47696	6.13103	2.0535
P53917	P53917	Factor arrest protein 11	FAR11	15	15	15	17.1	17.1	17.1	25	925230	138170	0	65545000	24519000	0	0.817305	0.137026	0.477165	0.001	0
P39721	P39721	Protein AIM2	AIM2	10	10	10	68.3	68.3	68.3	87	3628000	2135800	259440	136560000	105060000	36687000	3.20481	2.11811	2.66146	0.241789	-3.46039
P36024;Q08438	P36024	Phosphopantothenoylcysteine decarboxylase subunit SIS2	SIS2	8	8	8	15.5	15.5	15.5	27	1812200	709130	0	93682000	42363000	0	1.60081	0.703258	1.15204	0.001	0
P36100	P36100	Transcription initiation factor IIE subunit alpha	TFA1	12	12	12	26.8	26.8	26.8	149	2040900	4791800	6780600	131430000	273940000	382880000	1.80284	4.75212	3.27748	6.31929	0.947177
P16550	P16550	Protein APA1;5,5-P-1,P-4-tetraphosphate phosphorylase;ADP-sulfurylase	APA1	15	15	15	69.2	69.2	69.2	106	2597100	2023800	1333000	153470000	148700000	128840000	2.29416	2.00704	2.1506	1.24231	-0.791712
P40157	P40157	Vacuolar import and degradation protein 27	VID27	18	18	18	26.2	26.2	26.2	56	1061600	813290	0	105890000	70891000	0	0.937768	0.806555	0.872162	0.001	0
P53200	P53200	Protein-lysine N-methyltransferase EFM5	EFM5	8	8	8	33.9	33.9	33.9	69	3588100	1339200	1070800	103620000	94648000	56798000	3.16956	1.32811	2.24883	0.99795	-1.17214
P32588	P32588	Nuclear and cytoplasmic polyadenylated RNA-binding protein PUB1	PUB1	4	4	4	8.4	8.4	8.4	50	4233200	3562800	2316800	106660000	118340000	74679000	3.73941	3.5333	3.63635	2.15918	-0.752009
Q86ZR7	Q86ZR7	Putative uncharacterized hydrolase YKL033W-A	YKL033W-A	12	12	12	66.9	66.9	66.9	97	3573600	1820100	1355900	179220000	148580000	117620000	3.15675	1.80503	2.48089	1.26365	-0.973257
P14126	P14126	60S ribosomal protein L3	RPL3	32	32	32	65.1	65.1	65.1	448	2303000	2488000	14997000	172280000	242100000	635400000	2.03436	2.4674	2.25088	13.9767	2.63446
P32486;P33336	P32486	Beta-glucan synthesis-associated protein KRE6	KRE6	10	10	10	18.1	18.1	18.1	33	2091900	1026900	0	75793000	63002000	0	1.84789	1.0184	1.43314	0.001	0
Q12496	Q12496	Uncharacterized protein YOL098C		28	28	28	26.9	26.9	26.9	110	977530	476750	121670	75824000	56889000	26554000	0.863504	0.472802	0.668153	0.113392	-2.55886
Q00764	Q00764	Alpha,alpha-trehalose-phosphate synthase [UDP-forming] 56 kDa subunit	TPS1	15	15	15	36.4	36.4	36.4	107	2297100	1500500	417880	125100000	131280000	53185000	2.02915	1.48807	1.75861	0.38945	-2.17493
P53968	P53968	Transcriptional regulator CRZ1	CRZ1	13	13	13	27.1	27.1	27.1	66	1835900	1512400	291530	96305000	100570000	32403000	1.62175	1.49988	1.56081	0.271696	-2.52223
P53874	P53874	Ubiquitin carboxyl-terminal hydrolase 10	UBP10	31	31	31	36.5	36.5	36.5	436	1207700	3705300	15816000	131600000	353020000	1419000064	1.06683	3.67462	2.37072	14.74	2.63634
P34758	P34758	Protein SCD5	SCD5	7	7	7	12.3	12.3	12.3	42	1763700	528450	0	63105000	36295000	0	1.55797	0.524074	1.04102	0.001	0
P24280	P24280	SEC14 cytosolic factor	SEC14	11	11	10	38.8	38.8	36.2	73	2277200	1086200	0	103520000	92748000	0	2.01157	1.07721	1.54439	0.001	0
P20051	P20051	Dihydroorotase	URA4	6	6	6	19.2	19.2	19.2	53	2528900	1809000	0	121370000	102340000	0	2.23391	1.79402	2.01397	0.001	0
Q12038	Q12038	Lethal(2) giant larvae protein homolog SRO7	SRO7	20	20	20	22.7	22.7	22.7	79	907470	355140	0	105910000	84903000	0	0.801617	0.352199	0.576908	0.001	0
P28495	P28495	F-actin-capping protein subunit alpha	CAP1	13	13	13	53	53	53	131	3019800	1735700	221140	213940000	181870000	0	2.66755	1.72133	2.19444	0.206095	-3.41247
P10614	P10614	Lanosterol 14-alpha demethylase	ERG11	11	11	11	27.9	27.9	27.9	62	1731800	1042900	469890	81053000	87337000	43693000	1.52979	1.03426	1.28203	0.437922	-1.54968
P38066	P38066	GTP cyclohydrolase-2	RIB1	12	12	12	41.7	41.7	41.7	85	1949500	1101200	183730	119000000	87787000	32421000	1.7221	1.09208	1.40709	0.17123	-3.0387
Q12318	Q12318	Platinum sensitivity protein 3	PSY3	7	7	7	27.3	27.3	27.3	35	2987100	3972200	29218	115930000	0	0	2.63866	3.93931	3.28899	0.0272302	-6.91629
P53295	P53295	Ribosome-interacting GTPase 2	RBG2	12	12	12	38.3	38.3	38.3	127	2238500	1256200	234640	128070000	120610000	28122000	1.97739	1.2458	1.61159	0.218677	-2.88162
P27616	P27616	Phosphoribosylaminoimidazole-succinocarboxamide synthase	ADE1	14	14	14	48.7	48.7	48.7	109	2027200	974400	0	116550000	84351000	0	1.79073	0.966331	1.37853	0.001	0
Q12753	Q12753	Transcriptional activator HAA1	HAA1	10	10	10	16.7	16.7	16.7	48	1713000	1504500	774370	104650000	117060000	40919000	1.51318	1.49204	1.50261	0.721687	-1.05803
P36048	P36048	Pre-mRNA-splicing factor SNU114	SNU114	23	23	23	26.7	26.7	26.7	94	767760	529830	1548000	86365000	69132000	188680000	0.678203	0.525443	0.601823	1.44268	1.26134
Q07533	Q07533	Cytokinesis protein 3	CYK3	20	20	20	23.2	23.2	23.2	77	1112800	84525	0	102470000	18723000	0	0.982995	0.0838251	0.53341	0.001	0
P07271	P07271	ATP-dependent DNA helicase PIF1	PIF1	24	24	24	32.8	32.8	32.8	207	987090	2574300	6690100	105020000	249850000	550819968	0.871949	2.55298	1.71247	6.23495	1.8643
P38070	P38070	AGC kinase YPK3	YPK3	17	17	17	37.7	37.7	37.7	110	2106700	0	0	136310000	0	0	1.86096	0.03045	0.945705	0.001	0
P53253	P53253	Protein NNF2	NNF2	21	21	21	23.2	23.2	23.2	82	1162200	206860	0	109210000	0	0	1.02663	0.205147	0.61589	0.001	0
Q08412	Q08412	Ubiquitin-binding protein CUE5	CUE5	9	9	9	27.5	27.5	27.5	28	1994500	293860	0	108020000	31629000	0	1.76185	0.291427	1.02664	0.001	0
P38041	P38041	Protein BOB1	BOI1	19	17	17	22.4	20.7	20.7	31	662140	138580	0	53700000	22676000	0	0.584903	0.137432	0.361168	0.001	0
P20448	P20448	ATP-dependent RNA helicase HCA4	HCA4	37	37	37	57	57	57	609	1212500	6077200	36692000	113810000	730470016	2998099968	1.07107	6.02688	3.54897	34.1957	3.26834
P29704	P29704	Squalene synthase	ERG9	10	10	10	22.7	22.7	22.7	81	2075900	1503300	680560	98428000	109810000	87709000	1.83375	1.49085	1.6623	0.634259	-1.39004
P06738	P06738	Glycogen phosphorylase	GPH1	32	32	32	41.1	41.1	41.1	102	833270	269980	28266	77992000	41502000	0	0.736072	0.267744	0.501908	0.026343	-4.25193
P40047	P40047	Aldehyde dehydrogenase 5, mitochondrial	ALD5	13	13	12	28.8	28.8	27.3	80	1440000	2013200	296640	119400000	140260000	75932000	1.27203	1.99653	1.63428	0.276459	-2.56352
P01123	P01123	GTP-binding protein YPT1	YPT1	8	8	8	41.7	41.7	41.7	91	3077500	2684900	1718700	174780000	152190000	114220000	2.71852	2.66267	2.69059	1.60177	-0.748257
P13188	P13188	Glutamine--tRNA ligase	GLN4	22	22	22	30	30	30	82	861050	617890	0	92929000	91858000	0	0.760611	0.612773	0.686692	0.001	0
P33298	P33298	26S protease regulatory subunit 6B homolog	RPT3	13	13	12	37.1	37.1	34.3	35	1863700	291440	0	79378000	43970000	0	1.64631	0.289027	0.967666	0.001	0
Q08157	Q08157	Uncharacterized membrane protein YOL019W	YOL019W	5	5	5	18	18	18	8	1946200	801360	0	78451000	43624000	0	1.71918	0.794724	1.25695	0.001	0
P40064	P40064	Nucleoporin NUP157	NUP157	24	24	24	19.4	19.4	19.4	80	569270	534180	87014	70739000	75153000	56122000	0.502866	0.529757	0.516312	0.0810941	-2.67057
P21657	P21657	Transcriptional activator protein DAL81	DAL81	17	17	17	19.9	19.9	19.9	127	1093200	3676900	3187700	113680000	211740000	213180000	0.965682	3.64645	2.30607	2.97083	0.365431
Q03103	Q03103	Endoplasmic oxidoreductin-1	ERO1	15	15	15	29.5	29.5	29.5	63	1418800	397040	0	80513000	46983000	0	1.2533	0.393752	0.823527	0.001	0
Q02770	Q02770	Peptidyl-prolyl isomerase CWC27	CWC27	12	12	12	45.8	45.8	45.8	138	2360300	4911100	4093300	130550000	215880000	255190000	2.08498	4.87043	3.47771	3.81482	0.133479
P53912	P53912	Uncharacterized protein YNL134C		13	13	12	40.7	40.7	38.8	80	2496700	0	0	125590000	0	0	2.20547	0.0604614	1.13296	0.001	0
P39938;P39939	P39938	40S ribosomal protein S26-A	RPS26A	9	9	9	46.2	46.2	46.2	99	10605000	10227000	10419000	169450000	207740000	164430000	9.36796	10.1423	9.75514	9.71016	-0.00666719
Q03144;P53823;P43544	Q03144	Pyridoxal 5-phosphate synthase subunit SNO1	SNO1	3	3	3	16.1	16.1	16.1	33	3503200	1757100	1752900	154110000	0	93950000	3.09456	1.74255	2.41856	1.63364	-0.566053
P34223	P34223	UBX domain-containing protein 1	SHP1	13	13	13	43	43	43	115	1750500	1643000	942550	101540000	125540000	102560000	1.54631	1.62939	1.58785	0.878425	-0.854086
Q07527	Q07527	tRNA (guanosine(18)-2-O)-methyltransferase	TRM3	18	18	18	13.4	13.4	13.4	57	481250	206650	133600	63053000	44358000	21037000	0.425114	0.204939	0.315026	0.124511	-1.3392
P14127;P02407	P14127;P02407	40S ribosomal protein S17-B;40S ribosomal protein S17-A	RPS17B;RPS17A	10	10	10	58.1	58.1	58.1	243	6956700	7037800	22870000	219350000	222010000	468040000	6.14522	6.97952	6.56237	21.3141	1.69952
P36013	P36013	NAD-dependent malic enzyme, mitochondrial	MAE1	17	17	17	33.6	33.6	33.6	98	1127500	1715600	846590	104830000	121490000	103110000	0.995981	1.70139	1.34869	0.788993	-0.77347
P09880	P09880	tRNA ligase	TRL1	14	14	14	17.4	17.4	17.4	73	777800	1474500	885500	124470000	147960000	153680000	0.687072	1.46229	1.07468	0.825256	-0.380994
P28789	P28789	Porphobilinogen deaminase	HEM3	9	9	9	31.8	31.8	31.8	65	2287800	1339400	213960	121250000	86472000	0	2.02094	1.32831	1.67462	0.199404	-3.07007
P23724	P23724	Proteasome subunit beta type-6	PRE7	9	9	9	42.7	42.7	42.7	86	3419300	2122800	2965100	172810000	142740000	88013000	3.02045	2.10522	2.56284	2.76337	0.10869
P20424	P20424	Signal recognition particle subunit SRP54	SRP54	10	10	10	22.2	22.2	22.2	53	1321500	963750	66111	56573000	47922000	0	1.16735	0.955769	1.06156	0.0616132	-4.1068
P05756	P05756	40S ribosomal protein S13	RPS13	8	8	8	47	47	47	103	4545500	2226500	5270800	112630000	0	188310000	4.01528	2.20806	3.11167	4.91221	0.658682
P41818	P41818	Protein GLC8	GLC8	5	5	5	32.8	32.8	32.8	52	3407600	2009000	562610	137730000	78098000	52811000	3.01011	1.99236	2.50124	0.524334	-2.25409
P46988	P46988	Prefoldin subunit 1	PFD1	5	5	5	56	56	56	76	6770900	4332400	635530	139640000	133610000	0	5.9811	4.29652	5.13881	0.592293	-3.11705
Q06706	Q06706	Elongator complex protein 1	IKI3	14	14	14	12.6	12.6	12.6	24	622840	128370	0	49242000	0	0	0.550188	0.127307	0.338747	0.001	0
Q12306	Q12306	Ubiquitin-like protein SMT3	SMT3	5	5	5	72.3	72.3	72.3	75	5774400	13956000	15116000	77311000	154490000	184170000	5.10083	13.8404	9.47063	14.0876	0.572893
P43609	P43609	Chromatin structure-remodeling complex protein RSC8	RSC8	18	18	18	35.5	35.5	35.5	87	1219000	2404900	179020	90078000	137510000	30838000	1.07681	2.38499	1.7309	0.166841	-3.37498
Q06709	Q06709	Cytoplasmic 60S subunit biogenesis factor REH1	REH1	13	13	13	30.1	30.1	30.1	96	2502900	187700	454380	111760000	0	24668000	2.21094	0.186146	1.19855	0.423467	-1.50096
P0CX30;P0CX29	P0CX30;P0CX29	40S ribosomal protein S23-B;40S ribosomal protein S23-A	RPS23B;RPS23A	4	4	4	29	29	29	54	5691700	2972400	10067000	148310000	0	258160000	5.02778	2.94779	3.98778	9.38211	1.23432
P0CX42;P0CX41	P0CX42;P0CX41	60S ribosomal protein L23-B;60S ribosomal protein L23-A	RPL23B;RPL23A	4	4	4	37.2	37.2	37.2	77	4426800	4744200	2143600	119790000	159480000	71922000	3.91043	4.70491	4.30767	1.99776	-1.10852
P38931	P38931	Mediator of RNA polymerase II transcription subunit 13	SSN2	20	20	20	16.8	16.8	16.8	81	560820	886870	971820	67083000	101720000	104900000	0.495402	0.879526	0.687464	0.905704	0.397755
P23642	P23642	Mannan polymerase I complex VAN1 subunit	VAN1	15	15	15	37.9	37.9	37.9	49	1591900	48378	0	96539000	0	0	1.40621	0.0479774	0.727094	0.001	0
P0CX44;P0CX43	P0CX44;P0CX43	60S ribosomal protein L1-B;60S ribosomal protein L1-A	RPL1B;RPL1A	7	7	7	27.6	27.6	27.6	49	4416700	5992200	0	126780000	197340000	0	3.90151	5.94258	4.92204	0.001	0
P53855	P53855	Autophagy-related protein 2	ATG2	27	27	27	19.2	19.2	19.2	42	482570	62585	0	56747000	0	0	0.42628	0.0620667	0.244173	0.001	0
Q12420	Q12420	66 kDa U4/U6.U5 small nuclear ribonucleoprotein component	SNU66	16	16	16	34.6	34.6	34.6	110	1518400	5781800	8581600	95160000	271449984	340080000	1.34128	5.73392	3.5376	7.99776	1.17682
P20485	P20485	Choline kinase	CKI1	11	11	11	21.5	21.5	21.5	51	1407100	444020	107810	67812000	46324000	29228000	1.24297	0.440343	0.841655	0.100475	-3.06639
P11938	P11938	DNA-binding protein RAP1	RAP1	17	17	17	29.5	29.5	29.5	155	1158300	3696100	4270700	95828000	248970000	321070016	1.02319	3.66549	2.34434	3.98015	0.76364
P16387	P16387	Pyruvate dehydrogenase E1 component subunit alpha, mitochondrial	PDA1	13	13	13	29	29	29	87	1512400	2186900	337140	85247000	124670000	45303000	1.33598	2.16879	1.75239	0.314203	-2.47955
P38996	P38996	Nuclear polyadenylated RNA-binding protein 3	NAB3	11	11	11	17.8	17.8	17.8	124	1638300	4914300	11216000	108200000	227330000	397720000	1.4472	4.87361	3.1604	10.4529	1.72573
P34077	P34077	Nucleoporin NIC96	NIC96	25	25	25	28.7	28.7	28.7	119	933440	531350	628580	85497000	70023000	98562000	0.824557	0.52695	0.675754	0.585815	-0.206051
Q12515	Q12515	Protein PAR32	PAR32	5	5	5	23.4	23.4	23.4	22	3544700	1327400	0	80620000	53563000	0	3.13122	1.31641	2.22382	0.001	0
P38328	P38328	Actin-related protein 2/3 complex subunit 1	ARC40	9	9	9	31	31	31	25	1843600	548960	0	111690000	40333000	0	1.62855	0.544414	1.08648	0.001	0
P46654;P32905	P46654;P32905	40S ribosomal protein S0-B;40S ribosomal protein S0-A	RPS0B;RPS0A	8	8	8	47.6	47.6	47.6	132	3226000	2256400	2037500	132960000	160750000	102050000	2.8497	2.23772	2.54371	1.89888	-0.421782
Q04178	Q04178	Hypoxanthine-guanine phosphoribosyltransferase	HPT1	13	13	13	66.5	66.5	66.5	113	3225800	1491200	848340	127460000	102270000	58737000	2.84952	1.47885	2.16419	0.790624	-1.45276
P39926	P39926	Protein SSO2	SSO2	5	5	4	20.3	20.3	17.3	38	3507400	1715400	0	89949000	63698000	0	3.09827	1.7012	2.39973	0.001	0
P32351	P32351	Sugar utilization regulatory protein IMP2	IMP2	6	6	6	24.9	24.9	24.9	57	3500400	955470	1194400	94192000	54342000	47564000	3.09209	0.947558	2.01982	1.11314	-0.859593
P38788	P38788	Ribosome-associated complex subunit SSZ1	SSZ1	27	27	27	69.5	69.5	69.5	147	1318700	975990	386490	122140000	111240000	55521000	1.16488	0.967908	1.06639	0.360196	-1.56589
P40483	P40483	Putative zinc metalloproteinase YIL108W	YIL108W	17	17	17	31.8	31.8	31.8	81	1089000	407300	0	89896000	60842000	0	0.961972	0.403927	0.682949	0.001	0
P46674	P46674	Nuclear mRNA export protein SAC3	SAC3	31	31	31	25.7	25.7	25.7	87	543320	1970700	147500	72541000	315489984	34904000	0.479943	1.95438	1.21716	0.137465	-3.14638
P39729	P39729	Ribosome-interacting GTPase 1	RBG1	15	15	15	49.6	49.6	49.6	97	1649400	1522300	96082	150560000	161610000	0	1.457	1.50969	1.48335	0.0895452	-4.0501
P32776	P32776	RNA polymerase II transcription factor B subunit 1	TFB1	17	17	17	31.5	31.5	31.5	56	997810	1219000	2449000	72891000	146610000	341950016	0.881419	1.20891	1.04516	2.28239	1.12682
P14120	P14120	60S ribosomal protein L30	RPL30	3	3	3	45.7	45.7	45.7	75	7576300	4164700	8289000	132370000	95898000	150560000	6.69255	4.13021	5.41138	7.72507	0.513551
P48524	P48524	Ubiquitin ligase-binding protein BUL1	BUL1	20	20	19	24.7	24.7	23.9	62	757100	275800	0	69110000	39586000	0	0.668787	0.273516	0.471151	0.001	0
P38890	P38890	Putative protein lysine methyltransferase SET5	SET5	13	13	13	28.9	28.9	28.9	82	1350800	657970	84828	91886000	79967000	19160000	1.19323	0.652521	0.922877	0.0790568	-3.54518
P36145	P36145	Transcription initiation factor IIE subunit beta	TFA2	17	17	17	47	47	47	177	2217300	6135900	9611100	158750000	387680000	484020000	1.95866	6.08509	4.02187	8.95722	1.15518
P53293	P53293	Uncharacterized protein YGR168C	YGR168C	2	2	2	2.1	2.1	2.1	70	1633600	4221000	13805000	79137000	200990000	1020400000	1.44305	4.18605	2.81455	12.8658	2.19257
P18899	P18899	Stress protein DDR48	DDR48	3	3	3	9.1	9.1	9.1	16	4685500	1648200	0	79062000	0	0	4.13895	1.63455	2.88675	0.001	0
Q12163	Q12163	NAP1-binding protein 2	NBP2	7	7	7	41.1	41.1	41.1	37	4122400	1329800	96380	82220000	70967000	0	3.64154	1.31879	2.48016	0.0898229	-4.78721
P38717	P38717	Protein SIP3	SIP3	3	3	3	2.8	2.8	2.8	38	487740	553280	560220	0	0	0	0.430847	0.548698	0.489773	0.522106	0.0922315
Q12500	Q12500	Late secretory pathway protein AVL9	AVL9	10	10	10	14.3	14.3	14.3	33	926200	343990	257190	59319000	38138000	0	0.818162	0.341141	0.579652	0.239692	-1.274
P47011	P47011	Glycogenin-2	GLG2	7	7	7	17.4	17.4	17.4	27	2057200	555510	0	78011000	0	0	1.81723	0.55091	1.18407	0.001	0
P39990	P39990	13 kDa ribonucleoprotein-associated protein	SNU13	5	5	5	50	50	50	32	5279900	4325400	118500	105420000	144660000	0	4.66402	4.28958	4.4768	0.110438	-5.34116
P32794	P32794	ATPase family gene 2 protein	AFG2	5	5	5	9.5	9.5	9.5	6	858410	0	0	0	0	0	0.758279	0.0955291	0.426904	0.001	0
P12684	P12684	3-hydroxy-3-methylglutaryl-coenzyme A reductase 2	HMG2	23	18	18	27.9	22.9	22.9	62	766250	201100	0	54391000	15850000	0	0.676869	0.199435	0.438152	0.001	0
Q03034	Q03034	Ferulic acid decarboxylase 1	FDC1	9	9	9	21.9	21.9	21.9	15	1471100	0	0	0	0	0	1.2995	0.0152382	0.65737	0.001	0
P32914	P32914	Transcription elongation factor SPT4	SPT4	2	2	2	29.4	29.4	29.4	88	12177000	9154000	4687700	111360000	104080000	66296000	10.7566	9.0782	9.91739	4.36878	-1.18273
P40850	P40850	Protein MKT1	MKT1	22	22	22	29.8	29.8	29.8	144	907900	286450	113720	99831000	54778000	0	0.801996	0.284078	0.543037	0.105983	-2.35722
P0CX83;P0CX82	P0CX83;P0CX82	60S ribosomal protein L19-B;60S ribosomal protein L19-A	RPL19B;RPL19A	7	7	7	33.9	33.9	33.9	155	5186800	2784500	9867000	157600000	163170000	174070000	4.58178	2.76144	3.67161	9.19571	1.32455
Q12259	Q12259	BTB/POZ domain-containing protein YLR108C		18	18	18	39.4	39.4	39.4	165	1168100	2302700	2193400	126340000	184120000	199340000	1.03184	2.28363	1.65774	2.04418	0.302303
Q04175	Q04175	Importin beta SMX1	SXM1	13	13	13	14.2	14.2	14.2	115	861900	686250	807700	86876000	115620000	115460000	0.761362	0.680567	0.720965	0.752749	0.0622408
P32608	P32608	Retrograde regulation protein 2	RTG2	16	16	16	30.3	30.3	30.3	30	1089500	228350	0	63985000	29487000	0	0.962413	0.226459	0.594436	0.001	0
P02992	P02992	Elongation factor Tu, mitochondrial	TUF1	15	15	15	37.5	37.5	37.5	103	1487000	1599900	317030	106150000	129230000	45286000	1.31355	1.58665	1.4501	0.295461	-2.29511
P40529	P40529	ADP-ribosylation factor GTPase-activating protein effector protein 2	AGE2	10	10	10	36.9	36.9	36.9	77	2230100	814090	755790	109700000	61248000	47433000	1.96997	0.807349	1.38866	0.704371	-0.979283
P32338	P32338	Zinc finger protein RME1	RME1	6	6	6	21.3	21.3	21.3	123	2373800	3175500	6553900	137630000	194970000	313300000	2.0969	3.1492	2.62305	6.10801	1.21946
P48234	P48234	Ribosome biogenesis protein ENP2	ENP2	37	37	37	53.3	53.3	53.3	498	1109800	5638500	29856000	183990000	568369984	2268400128	0.980345	5.59181	3.28608	27.8248	3.08193
Q06505	Q06505	Transcription factor SPN1	SPN1	19	19	19	52.9	52.9	52.9	187	1257900	4782100	8125100	109620000	366529984	572969984	1.11117	4.7425	2.92684	7.57232	1.37139
Q04773	Q04773	Uncharacterized protein YMR074C		9	9	9	49.7	49.7	49.7	38	3883500	1419300	0	132740000	93390000	0	3.4305	1.40755	2.41902	0.001	0
Q02821	Q02821	Importin subunit alpha	SRP1	13	13	13	26	26	26	86	1747200	9247200	493070	84955000	317529984	58466000	1.54339	9.17063	5.35701	0.459525	-3.54321
P32916	P32916	Signal recognition particle receptor subunit alpha homolog	SRP101	22	22	22	46.9	46.9	46.9	87	1022800	761230	487630	116790000	82806000	59971000	0.903494	0.754926	0.82921	0.454455	-0.867601
P53115	P53115	Putative DNA helicase INO80	INO80	34	34	34	26.7	26.7	26.7	145	560780	1502200	2042600	84984000	190890000	212720000	0.495367	1.48976	0.992564	1.90363	0.939525
Q01939	Q01939	26S protease regulatory subunit 8 homolog	RPT6	14	14	14	46.4	46.4	46.4	77	1446600	797940	289620	98032000	86546000	30721000	1.27786	0.791332	1.0346	0.269916	-1.93848
P38859	P38859	DNA replication ATP-dependent helicase/nuclease DNA2;DNA replication nuclease DNA2;DNA replication ATP-dependent helicase DNA2	DNA2	32	32	32	20.8	20.8	20.8	155	412040	869360	1123300	203580000	417680000	512240000	0.363977	0.862161	0.613069	1.04688	0.771972
P38689	P38689	Ribose-phosphate pyrophosphokinase 3	PRS3	11	11	10	33.8	33.8	30.6	109	1814000	1731500	813630	120140000	132030000	68770000	1.6024	1.71716	1.65978	0.758276	-1.1302
P38333	P38333	Essential nuclear protein 1	ENP1	29	29	29	66.5	66.5	66.5	574	1323600	2884800	28649000	105100000	364560000	1912199936	1.16921	2.86091	2.01506	26.6999	3.72794
P07213	P07213	Mitochondrial import receptor subunit TOM70	TOM70	12	12	12	21.2	21.2	21.2	57	1042600	540460	0	79286000	43139000	0	0.920984	0.535985	0.728484	0.001	0
Q03833	Q03833	Transcriptional activator/repressor GIS1	GIS1	12	11	11	15.1	14.1	14.1	63	928980	1993500	1363800	47182000	151410000	112970000	0.820617	1.97699	1.3988	1.27102	-0.138213
Q04779	Q04779	Transcriptional regulatory protein RCO1	RCO1	26	26	26	39.3	39.3	39.3	180	927940	3122400	3647800	119720000	277649984	339809984	0.819699	3.09654	1.95812	3.39963	0.795906
P28273	P28273	5-oxoprolinase	OXP1	27	27	27	24	24	24	49	470160	51288	0	42053000	7343000	0	0.415317	0.0508633	0.23309	0.001	0
Q12363	Q12363	Transcriptional modulator WTM1	WTM1	10	10	10	29.1	29.1	29.1	95	1715600	2466100	694420	91498000	127830000	71325000	1.51548	2.44568	1.98058	0.647176	-1.61369
P00635	P00635	Repressible acid phosphatase	PHO5	6	6	2	12.6	12.6	4.9	36	1797100	585530	0	89031000	0	0	1.58747	0.580681	1.08408	0.001	0
P38795	P38795	Glutamine-dependent NAD(+) synthetase	QNS1	6	6	6	12.3	12.3	12.3	26	1062200	276190	0	54025000	32278000	0	0.938298	0.273903	0.6061	0.001	0
P0CX26;P0CX25	P0CX26;P0CX25	60S ribosomal protein L43-B;60S ribosomal protein L43-A	RPL43B;RPL43A	5	5	5	39.1	39.1	39.1	101	8479900	5178700	3832800	94937000	102670000	58179000	7.49075	5.13582	6.31328	3.57204	-0.821641
P07270	P07270	Phosphate system positive regulatory protein PHO4	PHO4	6	6	6	36.5	36.5	36.5	16	2609000	344020	0	102760000	0	0	2.30467	0.341171	1.32292	0.001	0
Q06385	Q06385	Vacuolar protein sorting-associated protein 74	VPS74	9	9	9	30.4	30.4	30.4	63	1989100	1963300	0	126990000	116310000	0	1.75708	1.94704	1.85206	0.001	0
P36060	P36060	NADH-cytochrome b5 reductase 2;NADH-cytochrome b5 reductase p34 form;NADH-cytochrome b5 reductase p32 form	MCR1	13	13	13	51.7	51.7	51.7	49	1878000	1566600	0	100790000	88425000	0	1.65894	1.55363	1.60628	0.001	0
P22211	P22211	Nitrogen permease reactivator protein	NPR1	8	8	8	16.8	16.8	16.8	31	1055700	313880	140080	42034000	35374000	0	0.932556	0.311281	0.621918	0.13055	-2.25212
P43592	P43592	Factor arrest protein 7	FAR7	6	6	6	27.6	27.6	27.6	62	3743200	1986500	670750	106300000	93961000	37036000	3.30657	1.97005	2.63831	0.625116	-2.07742
P46949	P46949	Protein FYV8	FYV8	12	12	12	15.4	15.4	15.4	23	815830	305740	0	72919000	31091000	0	0.720666	0.303208	0.511937	0.001	0
P29478	P29478	Signal recognition particle subunit SEC65	SEC65	8	8	8	23.1	23.1	23.1	117	2384700	1751700	6098000	96631000	115020000	236630000	2.10653	1.73719	1.92186	5.68313	1.56418
P51996	P51996	GTP-binding protein YPT32/YPT11	YPT32	9	9	3	44.1	44.1	15.3	87	2076900	949280	354580	102110000	82810000	33356000	1.83464	0.941419	1.38803	0.330457	-2.0705
Q08932	Q08932	Ribosome assembly 1 protein	RSA1	11	11	11	42	42	42	129	2076200	7606700	10151000	100010000	239810000	408440000	1.83402	7.54371	4.68886	9.46039	1.01266
P06778	P06778	DNA repair and recombination protein RAD52	RAD52	16	16	16	35.5	35.5	35.5	130	1176700	3852400	2330200	137540000	264600000	198380000	1.03944	3.8205	2.42997	2.17167	-0.162135
P15700	P15700	Uridylate kinase	URA6	9	9	9	49.5	49.5	49.5	102	2728100	1589000	1632700	129740000	133900000	85586000	2.40988	1.57584	1.99286	1.52162	-0.38923
P38266	P38266	Altered inheritance of mitochondria protein 3	AIM3	11	11	11	14.5	14.5	14.5	55	934920	329420	0	58291000	40176000	0	0.825865	0.326692	0.576278	0.001	0
P07866	P07866	Guanine nucleotide exchange factor LTE1	LTE1	16	16	16	12.8	12.8	12.8	22	384150	20085	0	65737000	0	0	0.33934	0.0199187	0.179629	0.001	0
P38236	P38236	Protein MUM2	MUM2	6	6	6	19.1	19.1	19.1	53	2168500	863350	0	117330000	76246000	0	1.91555	0.856201	1.38588	0.001	0
Q06132	Q06132	Suppressor of glycerol defect protein 1	SGD1	47	47	47	53.2	53.2	53.2	751	735360	2018900	46002000	86884000	335300000	4842899968	0.649583	2.00218	1.32588	42.8723	5.01502
P54860	P54860	E4 ubiquitin-protein ligase UFD2	UFD2	15	15	15	15.3	15.3	15.3	72	673970	246730	242660	48706000	39502000	40941000	0.595354	0.244687	0.42002	0.226151	-0.893173
Q03496	Q03496	tRNA (cytidine(32)-2-O)-methyltransferase non-catalytic subunit TRM732	TRM732	15	15	15	11.6	11.6	11.6	31	400220	249640	17827	33391000	39705000	0	0.353536	0.247573	0.300554	0.0166142	-4.17714
P40347	P40347	Low molecular weight phosphotyrosine protein phosphatase	LTP1	3	3	3	23	23	23	14	5335300	15925000	15995000	0	0	0	4.71295	15.7931	10.253	14.9068	0.539919
P41057	P41057	40S ribosomal protein S29-A	RPS29A	2	2	1	37.5	37.5	17.9	41	7978800	3874700	2514300	85347000	0	0	7.0481	3.84261	5.44536	2.34324	-1.21652
P50090	P50090	Kelch repeat-containing protein 2	KEL2	13	13	13	17.8	17.8	17.8	18	670850	0	0	66868000	0	0	0.592597	0.108744	0.350671	0.001	0
P32047	P32047	Protein MLF3	MLF3	6	6	6	20.6	20.6	20.6	31	1499400	951330	75185	64271000	56966000	0	1.3245	0.943452	1.13398	0.0700699	-4.01645
P0CS90	P0CS90	Heat shock protein SSC1, mitochondrial	SSC1	18	18	12	30.7	30.7	23.1	85	1013600	663200	285470	80705000	58108000	40764000	0.895367	0.657708	0.776537	0.266048	-1.54537
P01120	P01120	Ras-like protein 2	RAS2	11	11	11	45.7	45.7	45.7	44	1491700	1025100	447030	88584000	77016000	50018000	1.3177	1.01661	1.16715	0.416617	-1.4862
P46995	P46995	Histone-lysine N-methyltransferase, H3 lysine-36 specific	SET2	23	23	23	30	30	30	214	710870	2674200	4633000	115040000	298910016	482700000	0.627949	2.65206	1.64	4.3178	1.3966
Q04279	Q04279	Eisosome protein SEG1	SEG1	10	10	10	13.5	13.5	13.5	15	536030	116110	0	54968000	0	0	0.473504	0.115149	0.294326	0.001	0
P25343	P25343	Reduced viability upon starvation protein 161	RVS161	9	9	9	33.2	33.2	33.2	56	1715900	751610	32598	96945000	70834000	0	1.51575	0.745386	1.13057	0.0303802	-5.21777
P38712	P38712	ATP-dependent rRNA helicase RRP3	RRP3	21	21	21	42.1	42.1	42.1	143	1098200	942970	2390000	83908000	111510000	276560000	0.970098	0.935161	0.95263	2.2274	1.22537
P32333	P32333	TATA-binding protein-associated factor MOT1	MOT1	25	25	25	17.1	17.1	17.1	60	316530	506560	197310	84636000	140000000	82005000	0.279608	0.502365	0.390987	0.183886	-1.0883
P50107	P50107	Lactoylglutathione lyase	GLO1	12	12	12	43.6	43.6	43.6	110	1891500	838850	0	108520000	79422000	0	1.67086	0.831904	1.25138	0.001	0
P36040	P36040	Proteasome assembly chaperone 2	ADD66	6	6	6	29.6	29.6	29.6	88	2738700	1953300	792690	131260000	113450000	38229000	2.41924	1.93713	2.17818	0.73876	-1.55995
P29465	P29465	Chitin synthase 3	CHS3	16	16	16	16.2	16.2	16.2	38	515990	227050	0	57105000	36422000	0	0.455801	0.22517	0.340486	0.001	0
P40075	P40075	Vesicle-associated membrane protein-associated protein SCS2	SCS2	7	7	7	39.8	39.8	39.8	73	2488900	3191600	1680000	113730000	136760000	117760000	2.19858	3.16517	2.68187	1.5657	-0.77643
P13586	P13586	Calcium-transporting ATPase 1	PMR1	9	9	9	11.8	11.8	11.8	24	675050	183720	0	54618000	28780000	0	0.596308	0.182199	0.389253	0.001	0
Q12495	Q12495	Chromatin assembly factor 1 subunit p90	RLF2	21	21	21	30	30	30	202	1141200	4608700	9134500	112710000	272950016	527540000	1.00808	4.57054	2.78931	8.51305	1.60977
Q00772	Q00772	Mitogen-activated protein kinase SLT2/MPK1	SLT2	11	11	10	32.4	32.4	30.8	47	1288900	832780	420510	49906000	58903000	42122000	1.13855	0.825884	0.982219	0.391901	-1.32555
P06780	P06780	GTP-binding protein RHO1	RHO1	4	4	4	16.7	16.7	16.7	68	2963900	3998300	1492700	125670000	156850000	66000000	2.61817	3.96519	3.29168	1.39115	-1.24255
P40215	P40215	External NADH-ubiquinone oxidoreductase 1, mitochondrial	NDE1	17	17	16	29.8	29.8	28.6	105	924370	1275600	678910	79505000	113090000	114780000	0.816545	1.26504	1.04079	0.632721	-0.718038
Q04739;P34164	Q04739	SNF1 protein kinase subunit beta-3	GAL83	5	5	5	15.6	15.6	15.6	27	2271200	1036200	156570	56433000	34554000	0	2.00627	1.02762	1.51695	0.145918	-3.37794
P00358	P00358	Glyceraldehyde-3-phosphate dehydrogenase 2	TDH2	17	3	2	52.1	14.8	7.5	55	1475900	633720	449910	125060000	0	0	1.30374	0.628472	0.966107	0.419301	-1.2042
P19882	P19882	Heat shock protein 60, mitochondrial	HSP60	20	20	20	40.2	40.2	40.2	95	921260	913200	265710	97747000	81407000	49596000	0.813798	0.905638	0.859718	0.247633	-1.79566
P39986	P39986	Manganese-transporting ATPase 1	SPF1	11	11	11	13.4	13.4	13.4	23	482670	211890	0	34356000	39402000	0	0.426368	0.210135	0.318252	0.001	0
P46682	P46682	AP-3 complex subunit beta	APL6	12	12	12	16.8	16.8	16.8	46	618910	19618	45943	47266000	0	0	0.546716	0.0194555	0.283086	0.0428173	-2.72497
Q06053	Q06053	tRNA-dihydrouridine(47) synthase [NAD(P)(+)]	DUS3	18	18	18	32.8	32.8	32.8	137	707940	1436600	2317000	77198000	148880000	217270000	0.625361	1.4247	1.02503	2.15937	1.07494
P40159	P40159	Uncharacterized protein YNL208W		3	3	3	32.2	32.2	32.2	55	3593700	1761800	604510	99790000	67346000	0	3.17451	1.74721	2.46086	0.563383	-2.12697
P30402	P30402	Orotate phosphoribosyltransferase 2	URA10	2	1	1	10.1	5.7	5.7	20	1915200	2004000	2036000	0	0	0	1.6918	1.98741	1.8396	1.89748	0.0446941
P25605	P25605	Acetolactate synthase small subunit, mitochondrial	ILV6	8	8	8	47.2	47.2	47.2	61	1793200	1404600	1626200	70900000	87684000	82106000	1.58403	1.39297	1.4885	1.51556	0.0259965
Q08732	Q08732	Serine/threonine-protein kinase HRK1	HRK1	12	12	12	18.1	18.1	18.1	48	716350	602270	0	72498000	55281000	0	0.63279	0.597283	0.615036	0.001	0
P33307	P33307	Importin alpha re-exporter	CSE1	16	16	16	19.9	19.9	19.9	72	621630	852910	1298000	72381000	87779000	114400000	0.549119	0.845847	0.697483	1.20969	0.79441
P40020	P40020	Factor interacting with REF2	FIR1	2	2	2	2.3	2.3	2.3	67	661340	2065600	2303800	0	228190000	245470000	0.584197	2.0485	1.31635	2.14706	0.705827
P40416	P40416	Iron-sulfur clusters transporter ATM1, mitochondrial	ATM1	4	4	4	7.4	7.4	7.4	35	917140	1104000	971700	60292000	0	0	0.810159	1.09486	0.952508	0.905592	-0.0728707
P43593	P43593	Ubiquitin carboxyl-terminal hydrolase 6	UBP6	11	11	11	25.7	25.7	25.7	60	1051900	851830	543230	53599000	68607000	45843000	0.929199	0.844776	0.886988	0.506272	-0.809001
P47029	P47029	Arrestin-related trafficking adapter 3	ALY2	11	11	11	11.8	11.8	11.8	24	616840	0	0	72269000	0	0	0.544888	0.0869274	0.315907	0.001	0
P02406	P02406	60S ribosomal protein L28	RPL28	7	7	7	38.9	38.9	38.9	174	3147000	2832000	7280400	133060000	175780000	240810000	2.77991	2.80855	2.79423	6.78509	1.27992
P22146	P22146	1,3-beta-glucanosyltransferase GAS1	GAS1	15	15	15	31.5	31.5	31.5	51	1285000	322460	0	45013000	14282000	0	1.13511	0.31979	0.727449	0.001	0
P53258	P53258	GTPase-activating protein GYP2	MDR1	10	10	10	11.1	11.1	11.1	24	586770	50977	0	44038000	0	0	0.518325	0.0505549	0.28444	0.001	0
P17423	P17423	Homoserine kinase	THR1	4	4	4	10.9	10.9	10.9	12	1875200	1061800	0	51059000	0	0	1.65646	1.05301	1.35474	0.001	0
Q06108	Q06108	Regulator of the glycerol channel 1	RGC1	20	16	16	21.4	17.8	17.8	43	493060	290110	0	42793000	34281000	0	0.435546	0.287708	0.361627	0.001	0
P14737	P14737	DNA repair protein RAD9	RAD9	17	17	17	16	16	16	35	367160	779970	78586	42460000	105800000	37588000	0.324332	0.773511	0.548922	0.0732395	-2.90591
Q03290	Q03290	RNA polymerase II transcription factor B subunit 3	TFB3	14	14	14	48.6	48.6	48.6	83	1326300	3525500	1114600	85773000	175610000	102570000	1.17159	3.49631	2.33395	1.03877	-1.1679
P32524	P32524	Pre-mRNA-splicing factor PRP21	PRP21	8	8	8	31.8	31.8	31.8	128	1736900	2945000	6609500	87412000	171190000	274329984	1.5343	2.92061	2.22745	6.15983	1.4675
P15992	P15992	Heat shock protein 26	HSP26	15	15	15	71.5	71.5	71.5	164	2314900	1231900	323900	129670000	116380000	0	2.04487	1.2217	1.63329	0.301864	-2.43581
P39985	P39985	DNA polymerase V	POL5	36	36	36	38.6	38.6	38.6	288	487290	792080	11667000	96873000	151400000	1498200064	0.430449	0.785521	0.607985	10.8733	4.1606
Q05949	Q05949	Protein BUR2	BUR2	9	9	9	24.6	24.6	24.6	93	1850400	3710300	12818000	63482000	164580000	477889984	1.63456	3.67958	2.65707	11.9459	2.16862
Q3E754;P0C0V8	Q3E754;P0C0V8	40S ribosomal protein S21-B;40S ribosomal protein S21-A	RPS21B;RPS21A	4	4	4	42.5	42.5	42.5	70	4621800	2456700	2388400	101780000	101340000	49224000	4.08268	2.43636	3.25952	2.22591	-0.550265
P36103	P36103	Uncharacterized protein YKL023W	YKL023W	6	6	6	26.4	26.4	26.4	36	2512500	0	0	67503000	0	0	2.21942	0.0201438	1.11978	0.001	0
P47096	P47096	3-hydroxyanthranilate 3,4-dioxygenase	BNA1	10	10	10	71.2	71.2	71.2	74	2297200	1458600	632000	107150000	107250000	47095000	2.02924	1.44652	1.73788	0.589003	-1.56098
P32332	P32332	Mitochondrial oxaloacetate transport protein	OAC1	10	10	10	30.9	30.9	30.9	110	1530600	577860	1827400	84989000	53808000	105090000	1.35206	0.573075	0.962568	1.70308	0.823183
P32263	P32263	Pyrroline-5-carboxylate reductase	PRO3	5	5	5	17.8	17.8	17.8	46	1613500	1262600	273850	121540000	0	0	1.42529	1.25214	1.33872	0.255219	-2.39104
O14467	O14467	Multiprotein-bridging factor 1	MBF1	8	8	8	52.3	52.3	52.3	142	2741300	1842000	2354100	159230000	82742000	91156000	2.42154	1.82675	2.12414	2.19394	0.0466457
Q04792	Q04792	Glutamate decarboxylase	GAD1	16	16	16	34.4	34.4	34.4	45	941070	0	0	60695000	0	0	0.831297	0.0691378	0.450217	0.001	0
P40208	P40208	Glucose-induced degradation protein 8	GID8	10	10	10	31.6	31.6	31.6	64	1134100	871650	394340	91879000	97487000	84127000	1.00181	0.864432	0.933121	0.367512	-1.34427
Q06639	Q06639	Chromatin structure-remodeling complex protein RSC3	RSC3	20	20	20	25.9	25.9	25.9	94	616720	1841400	1541600	74581000	160220000	157650000	0.544782	1.82615	1.18547	1.43672	0.277323
P38314	P38314	Protein SDS24	SDS24	11	11	11	28.7	28.7	28.7	41	1232200	274520	347980	54065000	35222000	25431000	1.08847	0.272247	0.680357	0.324306	-1.06894
Q05911	Q05911	Adenylosuccinate lyase	ADE13	12	12	12	24.1	24.1	24.1	30	998330	349990	103490	70624000	30752000	0	0.881878	0.347092	0.614485	0.0964492	-2.67154
P39083	P39083	Rho-type GTPase-activating protein 1	RGA1	16	16	16	23.8	23.8	23.8	24	538930	39228	0	61131000	0	0	0.476066	0.0389032	0.257484	0.001	0
Q05958;Q12151	Q05958	Sterol regulatory element-binding protein ECM22	ECM22	11	11	11	16.1	16.1	16.1	88	960350	3064400	3347800	89695000	180520000	195560000	0.848328	3.03902	1.94368	3.12004	0.682775
P24276	P24276	Protein SSD1	SSD1	17	17	17	16.5	16.5	16.5	133	432120	413050	533430	92233000	77526000	85652000	0.381715	0.40963	0.395672	0.497139	0.329344
P38351	P38351	RNA polymerase II-associated protein 1	PAF1	19	19	19	51.2	51.2	51.2	151	1164400	4330200	2770700	111670000	255430000	280780000	1.02858	4.29434	2.66146	2.5822	-0.0436171
P09064	P09064	Eukaryotic translation initiation factor 2 subunit beta	SUI3	7	7	7	37.5	37.5	37.5	41	1574300	2222500	723910	80167000	102120000	59417000	1.39066	2.2041	1.79738	0.67466	-1.41366
Q12415	Q12415	Transcription factor tau 55 kDa subunit	TFC7	10	10	10	31.5	31.5	31.5	67	1216000	998350	591970	60901000	63160000	52490000	1.07416	0.990083	1.03212	0.551696	-0.903665
P48562	P48562	Serine/threonine-protein kinase CLA4	CLA4	10	10	10	15.7	15.7	15.7	51	523450	133600	0	47194000	32562000	0	0.462391	0.132494	0.297442	0.001	0
Q12692	Q12692	Histone H2A.Z	HTZ1	3	3	2	19.4	19.4	14.2	38	4445100	1940100	2945400	64824000	0	67508000	3.92659	1.92403	2.92531	2.74501	-0.0917779
P31385	P31385	Transcriptional regulatory protein DEP1	DEP1	14	14	14	38	38	38	86	1481700	5343300	1678900	65268000	186500000	115340000	1.30886	5.29905	3.30396	1.56468	-1.07833
P40578	P40578	Protein MGA2	MGA2	9	9	7	10.4	10.4	8.3	16	605970	343010	0	31551000	0	0	0.535286	0.34017	0.437728	0.001	0
P32501	P32501	Translation initiation factor eIF-2B subunit epsilon	GCD6	20	20	20	31.6	31.6	31.6	46	617720	402700	54746	42518000	39778000	0	0.545665	0.399365	0.472515	0.0510214	-3.21119
P38754;P36105	P38754;P36105	60S ribosomal protein L14-B;60S ribosomal protein L14-A	RPL14B;RPL14A	7	7	7	43.5	43.5	43.5	60	3313600	2195800	640490	84656000	108070000	0	2.92708	2.17762	2.55235	0.596915	-2.09623
P39956	P39956	DNA damage-responsive transcriptional repressor RPH1	RPH1	20	20	19	29.8	29.8	28.6	99	646340	1450300	1709400	77093000	141510000	183850000	0.570947	1.43829	1.00462	1.5931	0.665192
P39714	P39714	(R,R)-butanediol dehydrogenase	BDH1	10	10	10	30.9	30.9	30.9	52	1654300	960620	0	102060000	83750000	0	1.46133	0.952665	1.207	0.001	0
Q04533	Q04533	Putative cystathionine gamma-synthase YML082W	YML082W	11	11	11	17.6	17.6	17.6	64	979200	1105100	295030	59371000	65598000	44708000	0.864979	1.09595	0.980464	0.274958	-1.83425
P05374	P05374	Phosphatidylethanolamine N-methyltransferase	CHO2	12	12	12	15.8	15.8	15.8	62	586850	361800	240380	56002000	38482000	34770000	0.518396	0.358804	0.4386	0.224026	-0.969239
P13483	P13483	Oligo(A)/oligo(T)-binding protein	DAT1	5	5	5	29	29	29	89	4398600	7585100	8783900	76101000	129950000	130580000	3.88552	7.52229	5.7039	8.1863	0.521262
P18480	P18480	SWI/SNF chromatin-remodeling complex subunit SNF5	SNF5	13	13	13	13.9	13.9	13.9	104	1008500	1955200	2634800	72198000	122970000	120460000	0.890862	1.93901	1.41494	2.45555	0.795307
P15703	P15703	Glucan 1,3-beta-glucosidase	BGL2	8	8	8	25.6	25.6	25.6	161	2177700	1245200	335640	143290000	115070000	0	1.92368	1.23489	1.57928	0.312805	-2.33593
Q01976	Q01976	ADP-ribose pyrophosphatase	YSA1	6	6	6	26	26	26	51	2610600	1775600	0	172980000	90292000	0	2.30608	1.7609	2.03349	0.001	0
P36037	P36037	Protein DOA1	DOA1	13	13	13	21.5	21.5	21.5	15	665160	308930	0	70039000	28384000	0	0.587571	0.306372	0.446972	0.001	0
Q06449	Q06449	[PSI+] inducibility protein 3	PIN3	4	4	4	16.7	16.7	16.7	21	2879500	405630	0	184850000	0	0	2.54362	0.402271	1.47294	0.001	0
P35691	P35691	Translationally-controlled tumor protein homolog	TMA19	8	8	8	39.5	39.5	39.5	129	3238100	1886400	1300600	179830000	189580000	76916000	2.86039	1.87078	2.36558	1.21212	-0.964668
P38986	P38986	L-asparaginase 1	ASP1	4	4	4	10.8	10.8	10.8	13	1617300	1088700	0	60732000	38941000	0	1.42865	1.07968	1.25417	0.001	0
P15646	P15646	rRNA 2-O-methyltransferase fibrillarin	NOP1	8	8	8	29.4	29.4	29.4	155	1612300	1391600	7814300	95047000	126060000	281840000	1.42423	1.38008	1.40215	7.28267	2.37682
O43137	O43137	Uncharacterized protein YBR085C-A	YBR085C-A	5	5	5	50.6	50.6	50.6	69	5151400	1603300	1517000	86440000	53478000	34286000	4.55051	1.59002	3.07026	1.41379	-1.11879
P03962	P03962	Orotidine 5-phosphate decarboxylase	URA3	9	9	9	39	39	39	76	1429800	515850	0	94070000	76608000	0	1.26302	0.511578	0.887298	0.001	0
P39993	P39993	ARF guanine-nucleotide exchange factor 2	GEA2	21	21	19	14.3	14.3	13.5	39	372810	0	0	49355000	0	0	0.329323	0.0145733	0.171948	0.001	0
P25454	P25454	DNA repair protein RAD51	RAD51	7	7	7	20	20	20	41	1595300	1499900	193010	65998000	76656000	0	1.40921	1.48748	1.44835	0.179879	-3.00931
P32618	P32618	Uncharacterized protein YEL043W		12	12	12	15.1	15.1	15.1	38	706620	92190	0	61416000	0	0	0.624195	0.0914266	0.357811	0.001	0
P00546	P00546	Cyclin-dependent kinase 1	CDC28	12	12	11	43	43	39.3	65	1153200	314010	435410	76350000	36594000	47714000	1.01868	0.31141	0.665046	0.405788	-0.71273
Q01855	Q01855	40S ribosomal protein S15	RPS15	5	5	5	57	57	57	96	3590000	2874700	27319000	133420000	0	585030016	3.17124	2.8509	3.01107	25.4604	3.07991
Q08909	Q08909	Uncharacterized protein YOR385W	YOR385W	8	8	8	29	29	29	15	1672300	1820300	0	0	0	0	1.47723	1.80523	1.64123	0.001	0
P40343	P40343	Vacuolar protein sorting-associated protein 27	VPS27	7	7	7	12.2	12.2	12.2	24	780050	174150	0	38991000	26107000	0	0.68906	0.172708	0.430884	0.001	0
Q12486	Q12486	Putative uncharacterized hydrolase YOR131C		11	11	11	52.3	52.3	52.3	62	1782400	521520	995470	113770000	35658000	54027000	1.57449	0.517201	1.04585	0.927745	-0.172869
P40022	P40022	Uncharacterized protein YER034W	YER034W	6	6	6	53	53	53	46	3116500	630010	549720	85149000	0	0	2.75297	0.624793	1.68888	0.512321	-1.72095
P38251	P38251	Replication factor C subunit 5	RFC5	10	10	10	33.9	33.9	33.9	111	1118200	1027600	3616600	83692000	133910000	229230000	0.987766	1.01909	1.00343	3.37055	1.74805
Q12159	Q12159	RNA annealing protein YRA1	YRA1	12	12	12	47.8	47.8	47.8	341	2230700	8933300	59655000	199190000	623550016	1826099968	1.9705	8.85932	5.41491	55.5965	3.35998
Q12417	Q12417	Pre-mRNA-splicing factor PRP46	PRP46	17	17	17	40.6	40.6	40.6	94	844420	2166700	1683000	57244000	166280000	187120000	0.745921	2.14876	1.44734	1.5685	0.115982
P14904	P14904	Vacuolar aminopeptidase 1	APE1	13	13	13	27	27	27	18	841230	350180	586700	61488000	0	0	0.743103	0.34728	0.545192	0.546785	0.00420928
P33297	P33297	26S protease regulatory subunit 6A	RPT5	20	20	20	59.2	59.2	59.2	96	974520	527170	0	64289000	42667000	0	0.860845	0.522805	0.691825	0.001	0
P48570	P48570	Homocitrate synthase, cytosolic isozyme	LYS20	27	7	7	74.3	18.7	18.7	85	1013000	1387000	747470	75215000	109640000	64557000	0.894837	1.37551	1.13518	0.696617	-0.704478
Q00245	Q00245	GTP-binding protein RHO3	RHO3	9	9	9	46.3	46.3	46.3	99	1733400	1802900	366060	100960000	147890000	35629000	1.5312	1.78797	1.65959	0.341156	-2.28232
P15705	P15705	Heat shock protein STI1	STI1	15	15	15	27.5	27.5	27.5	35	733980	97812	0	63434000	0	0	0.648364	0.097002	0.372683	0.001	0
P53275	P53275	Uncharacterized protein YGR127W	YGR127W	3	3	3	9.9	9.9	9.9	12	1208900	0	931050	0	0	0	1.06789	0.0323551	0.55012	0.867707	0.657461
P21957	P21957	Transcriptional repressor OPI1	OPI1	10	10	10	33.2	33.2	33.2	108	1339000	2287800	1348900	61516000	101060000	107900000	1.18281	2.26886	1.72583	1.25713	-0.457159
P20795	P20795	Vacuolar protein sorting-associated protein 33	VPS33	8	8	8	13.9	13.9	13.9	33	924870	344700	258700	58080000	39063000	0	0.816987	0.341846	0.579416	0.2411	-1.26497
Q12305	Q12305	Thiosulfate sulfurtransferase RDL1, mitochondrial	RDL1	4	4	4	43.2	43.2	43.2	42	3432700	2377900	0	82589000	74457000	0	3.03229	2.35821	2.69525	0.001	0
P40580	P40580	Benzil reductase ((S)-benzoin forming) IRC24	IRC24	7	7	7	27	27	27	41	1412200	745360	128600	87492000	73705000	0	1.24747	0.739188	0.99333	0.119851	-3.05103
P39996	P39996	Glutathione transferase 3	GTT3	7	7	7	28.2	28.2	28.2	30	1257100	232120	0	0	42176000	0	1.11046	0.230198	0.670331	0.001	0
P27637	P27637	Bud site selection protein 14	BUD14	6	6	6	11.6	11.6	11.6	10	795530	186620	0	39881000	26704000	0	0.702734	0.185075	0.443904	0.001	0
P40328	P40328	Probable 26S protease subunit YTA6	YTA6	9	8	8	14.5	12.9	12.9	13	680580	51115	0	42468000	0	0	0.601193	0.0506917	0.325942	0.001	0
P46675	P46675	Protein STU2	STU2	12	12	12	17.3	17.3	17.3	43	503760	879180	97948	45554000	81724000	33547000	0.444998	0.8719	0.658449	0.0912842	-2.85063
P38932	P38932	Vacuolar protein sorting-associated protein 45	VPS45	8	8	8	17.2	17.2	17.2	15	716800	230860	0	47050000	37401000	0	0.633188	0.228948	0.431068	0.001	0
P38814	P38814	Protein SBE22	SBE22	11	11	11	14.9	14.9	14.9	32	505340	100160	0	46069000	16110000	0	0.446394	0.0993306	0.272862	0.001	0
P34228	P34228	Putative transcription factor SEF1	SEF1	13	13	13	14	14	14	61	407780	1818000	505620	64911000	192230000	62800000	0.360214	1.80295	1.08158	0.471221	-1.19866
P19881	P19881	4-nitrophenylphosphatase	PHO13	8	8	8	26.9	26.9	26.9	73	1222300	951460	0	127200000	83145000	0	1.07972	0.943581	1.01165	0.001	0
P54838	P54838	Dihydroxyacetone kinase 1	DAK1	15	15	15	36.3	36.3	36.3	72	773960	509260	156460	56309000	42403000	20733000	0.68368	0.505043	0.594361	0.145815	-2.0272
Q12246	Q12246	Sphingoid long chain base kinase 4	LCB4	9	9	9	19.4	19.4	19.4	37	747730	375730	0	50401000	38878000	0	0.66051	0.372619	0.516564	0.001	0
P33895	P33895	Kinetochore protein NUF2	NUF2	4	4	4	9.8	9.8	9.8	32	1007500	2209100	3704700	53238000	0	0	0.889978	2.19081	1.54039	3.45266	1.16441
P53044	P53044	Ubiquitin fusion degradation protein 1	UFD1	9	9	9	28.3	28.3	28.3	86	1158500	1050500	468580	86501000	77751000	62265000	1.02336	1.0418	1.03258	0.436701	-1.24154
Q06168	Q06168	Chromatin structure-remodeling complex subunit SFH1	SFH1	8	8	8	31.2	31.2	31.2	107	1361300	3623400	1989900	115650000	235300000	144590000	1.20251	3.5934	2.39795	1.85452	-0.370757
P38081	P38081	Uncharacterized glycosyl hydrolase YBR056W		14	14	14	25	25	25	40	920520	260360	0	42217000	26939000	0	0.813144	0.258204	0.535674	0.001	0
P54787	P54787	Vacuolar protein sorting-associated protein 9	VPS9	7	7	7	18	18	18	36	950870	559200	31393	50544000	48998000	0	0.839954	0.554569	0.697262	0.0292572	-4.57484
P19454	P19454	Casein kinase II subunit alpha	CKA2	9	9	9	24.8	24.8	24.8	38	1259100	1251500	198400	79311000	73677000	0	1.11223	1.24114	1.17668	0.184902	-2.66989
P38254	P38254	Probable tubulin--tyrosine ligase PBY1	PBY1	15	15	15	22.7	22.7	22.7	54	590170	351380	164030	31831000	24014000	13207000	0.521329	0.34847	0.434899	0.15287	-1.50837
P32367	P32367	Transcription factor tau 95 kDa subunit	TFC1	16	16	16	30.8	30.8	30.8	58	722060	475390	94812	62584000	47155000	21932000	0.637834	0.471453	0.554644	0.0883616	-2.65007
P40151	P40151	DNA-dependent ATPase MGS1	MGS1	19	19	19	35.1	35.1	35.1	130	678270	1119800	1440200	66650000	110980000	159580000	0.599152	1.11053	0.85484	1.34222	0.650894
P07263	P07263	Histidine--tRNA ligase, mitochondrial	HTS1	18	18	18	42.7	42.7	42.7	77	798610	467120	0	60391000	49555000	0	0.705455	0.463252	0.584353	0.001	0
Q06696	Q06696	Vacuolar protein-sorting-associated protein 36	VPS36	6	6	6	10.8	10.8	10.8	14	716620	95619	0	40704000	19494000	0	0.633029	0.0948272	0.363928	0.001	0
P43569	P43569	CCR4-associated factor 16	CAF16	6	6	6	20.1	20.1	20.1	13	1387000	550530	0	61308000	35556000	0	1.22521	0.545971	0.885591	0.001	0
P36154	P36154	Altered inheritance rate of mitochondria protein 29	AIM29	4	4	4	25.2	25.2	25.2	51	2767300	1006500	134890	77953000	59372000	0	2.4445	0.998165	1.72133	0.125713	-3.77532
P48566	P48566	GTPase-activating protein GYP3	MSB3	9	9	9	15.2	15.2	15.2	15	629970	257270	0	100660000	61467000	0	0.556486	0.25514	0.405813	0.001	0
Q02866	Q02866	Protein MUK1	MUK1	10	10	10	17.6	17.6	17.6	26	629720	255810	0	46776000	23536000	0	0.556265	0.253692	0.404978	0.001	0
P07560	P07560	Ras-related protein SEC4	SEC4	8	8	7	47	47	41.9	111	1562800	2836600	1593300	136620000	166660000	118780000	1.3805	2.81311	2.09681	1.4849	-0.497827
Q12220	Q12220	U3 small nucleolar RNA-associated protein 12	DIP2	5	5	5	7.3	7.3	7.3	10	428990	371680	664140	0	0	0	0.37895	0.368602	0.373776	0.618956	0.727664
Q08924	Q08924	Regulator of Ty1 transposition protein 10	RTT10	10	10	10	11.5	11.5	11.5	21	347010	102580	0	49452000	0	0	0.306532	0.101731	0.204131	0.001	0
P40970	P40970	Serine palmitoyltransferase 2	LCB2	8	8	8	15.3	15.3	15.3	41	873260	743460	165430	35679000	42517000	0	0.771397	0.737304	0.75435	0.154175	-2.29066
P25491	P25491	Mitochondrial protein import protein MAS5	YDJ1	14	14	14	38.1	38.1	38.1	171	1363100	1454100	803400	106270000	128470000	74992000	1.2041	1.44206	1.32308	0.748742	-0.821359
Q12066	Q12066	Nuclear rim protein 1	NUR1	16	16	16	40.3	40.3	40.3	93	838410	2464400	1757100	74462000	178670000	160850000	0.740612	2.44399	1.5923	1.63756	0.0404319
P53281	P53281	LAS seventeen-binding protein 1	LSB1	5	5	5	18.7	18.7	18.7	24	2722800	672500	143500	57330000	33676000	0	2.40519	0.666931	1.53606	0.133737	-3.52176
P40319	P40319	Elongation of fatty acids protein 3	ELO3	4	4	4	18.6	18.6	18.6	44	1814600	1728200	522740	52488000	56256000	29225000	1.60293	1.71389	1.65841	0.487176	-1.76729
P40091	P40091	Protein PEA2	PEA2	8	8	8	23.1	23.1	23.1	12	870090	0	0	61933000	0	0	0.768597	0.0318109	0.400204	0.001	0
P21192	P21192	Metallothionein expression activator	ACE2	7	7	7	11.2	11.2	11.2	25	504040	284530	0	37520000	28384000	0	0.445245	0.282174	0.36371	0.001	0
P32855	P32855	Exocyst complex component SEC8	SEC8	7	7	7	8.5	8.5	8.5	19	414560	36365	0	38657000	0	0	0.366203	0.0360639	0.201133	0.001	0
P32389	P32389	Transcriptional activator of sulfur metabolism MET4	MET4	7	7	7	14.7	14.7	14.7	63	1024900	1947400	2916700	57301000	109660000	111430000	0.905349	1.93127	1.41831	2.71827	0.938513
Q02100	Q02100	CRE-binding bZIP protein SKO1	SKO1	7	7	7	16.8	16.8	16.8	61	891640	2290100	1078600	44264000	98659000	85268000	0.787633	2.27114	1.52938	1.00522	-0.605441
P38891	P38891	Branched-chain-amino-acid aminotransferase, mitochondrial	BAT1	11	8	8	34.6	27.7	27.7	57	971320	966610	276310	77788000	84845000	34953000	0.858019	0.958606	0.908312	0.257512	-1.81855
Q12754	Q12754	Ribosomal RNA-processing protein 12	RRP12	54	54	54	49.3	49.3	49.3	750	374880	655450	71124000	41550000	99695000	7132000256	0.331151	0.650022	0.490587	66.2852	7.07803
Q02796	Q02796	Transcriptional regulatory protein LGE1	LGE1	10	10	10	35.5	35.5	35.5	96	780290	1614300	1627400	75687000	137910000	171710000	0.689272	1.60093	1.1451	1.51668	0.405443
P52918	P52918	Protein MSN5	MSN5	19	19	19	17.9	17.9	17.9	62	309570	57117	102520	44528000	0	16726000	0.27346	0.056644	0.165052	0.0955452	-0.788664
P19735	P19735	Pre-mRNA-splicing factor 6	PRP6	4	4	4	4	4	4	17	411420	471130	604170	0	0	90010000	0.363429	0.467229	0.415329	0.563066	0.43905
P04819	P04819	DNA ligase 1	CDC9	12	12	12	19.2	19.2	19.2	97	614860	879060	1673400	71830000	92088000	148790000	0.543139	0.871781	0.70746	1.55955	1.14041
Q08951	Q08951	AP-3 complex subunit delta	APL5	12	12	12	13.3	13.3	13.3	38	409700	61601	0	39953000	23275000	0	0.36191	0.0610909	0.2115	0.001	0
P17649	P17649	4-aminobutyrate aminotransferase	UGA1	16	16	16	41.6	41.6	41.6	65	802050	999580	0	78552000	119050000	0	0.708493	0.991303	0.849898	0.001	0
P48563	P48563	Protein MON2	MON2	15	15	15	10.2	10.2	10.2	46	241610	163000	86912	34607000	26681000	19345000	0.213427	0.16165	0.187539	0.0809991	-1.21121
P40482	P40482	Protein transport protein SEC24	SEC24	18	18	17	24.3	24.3	23	44	532200	85654	0	73333000	0	0	0.470121	0.0849447	0.277533	0.001	0
P15873	P15873	Proliferating cell nuclear antigen	POL30	12	12	12	57	57	57	111	1215800	5401800	2700600	77084000	283040000	0	1.07398	5.35707	3.21552	2.51687	-0.353424
P32784	P32784	Glycerol-3-phosphate O-acyltransferase 1	SCT1	10	10	10	14.4	14.4	14.4	27	528820	109770	131670	48076000	0	26095000	0.467135	0.108861	0.287998	0.122712	-1.23078
P34217	P34217	RNA-binding protein PIN4	PIN4	9	9	9	17.8	17.8	17.8	35	1471500	480190	0	64686000	35227000	0	1.29985	0.476214	0.888034	0.001	0
P38858	P38858	6-phosphogluconolactonase 3	SOL3	11	11	11	49.4	49.4	49.4	53	1284400	618410	0	56069000	59199000	0	1.13458	0.613289	0.873934	0.001	0
Q08446	Q08446	Protein SGT1	SGT1	13	13	13	35.4	35.4	35.4	48	786850	634230	0	73465000	51535000	0	0.695066	0.628978	0.662022	0.001	0
P42841	P42841	Polyadenylation factor subunit 2	PFS2	7	7	7	16.1	16.1	16.1	54	851740	2023800	857470	42008000	88736000	58726000	0.752387	2.00704	1.37971	0.799133	-0.787861
P38912	P38912	Eukaryotic translation initiation factor 1A	TIF11	5	5	5	37.9	37.9	37.9	35	2898400	1852600	0	69520000	68351000	0	2.56031	1.83726	2.19878	0.001	0
P05375	P05375	Phosphatidyl-N-methylethanolamine N-methyltransferase	OPI3	5	5	5	28.6	28.6	28.6	36	2018200	519550	0	26480000	0	0	1.78278	0.515248	1.14902	0.001	0
P05744	P05744	60S ribosomal protein L33-A	RPL33A	4	4	1	32.7	32.7	15	74	4028900	5407900	4650800	90086000	113700000	91830000	3.55894	5.36312	4.46103	4.33439	-0.041548
Q12150	Q12150	Protein CSF1	CSF1	6	6	6	2.3	2.3	2.3	9	146980	0	255900	0	0	0	0.129835	0.087393	0.108614	0.23849	1.13472
P39533	P39533	Homocitrate dehydratase, mitochondrial	ACO2	9	9	9	12.8	12.8	12.8	56	609840	612720	96949	38054000	46733000	25655000	0.538704	0.607646	0.573175	0.0903532	-2.66533
Q01329	Q01329	Pre-tRNA-processing protein PTA1	PTA1	12	12	12	17.6	17.6	17.6	66	501520	154880000	771250	1038000000	4104300032	1467900032	0.443019	153.597	77.0202	0.718779	-6.74355
P32578	P32578	SNF1 protein kinase subunit beta-1	SIP1	7	7	7	11	11	11	18	571540	116420	0	32997000	22623000	0	0.504872	0.115456	0.310164	0.001	0
P48743	P48743	RFX-like DNA-binding protein RFX1	RFX1	12	12	12	19.2	19.2	19.2	83	510960	1200100	1470900	63817000	124710000	169780000	0.451358	1.19016	0.82076	1.37083	0.740017
Q06010	Q06010	A-factor-processing enzyme	STE23	3	3	3	3.1	3.1	3.1	9	331890	261660	0	0	0	0	0.293176	0.259493	0.276335	0.001	0
P38787	P38787	2-dehydropantoate 2-reductase	PAN5	7	7	7	22.7	22.7	22.7	40	828070	515760	169140	62588000	47964000	0	0.731478	0.511489	0.621484	0.157633	-1.97915
P36124	P36124	SET domain-containing protein 3	SET3	18	18	18	33.2	33.2	33.2	103	459910	1002900	2116300	62457000	106580000	214410000	0.406263	0.994595	0.700429	1.97232	1.49358
P09734	P09734	Tubulin alpha-3 chain	TUB3	10	3	3	29.9	9.9	9.9	53	985240	815260	304360	47279000	51631000	0	0.870315	0.808509	0.839412	0.283653	-1.56525
Q12154	Q12154	ATPase GET3	GET3	9	9	9	32.8	32.8	32.8	64	1092000	677310	0	77009000	61209000	0	0.964622	0.671701	0.818162	0.001	0
P0CX85;P0CX84	P0CX85;P0CX84	60S ribosomal protein L35-B;60S ribosomal protein L35-A	RPL35B;RPL35A	6	6	6	36.7	36.7	36.7	45	4906600	2701900	4796000	73658000	65928000	64051000	4.33426	2.67953	3.50689	4.46971	0.349988
P38112	P38112	ATP-dependent RNA helicase MAK5	MAK5	33	33	33	47.7	47.7	47.7	480	530340	2183600	19387000	105750000	364460000	2006499968	0.468478	2.16552	1.317	18.068	3.77811
Q03532	Q03532	ATP-dependent RNA helicase HAS1	HAS1	22	22	22	44.6	44.6	44.6	125	631720	880740	2428500	71479000	112080000	237730000	0.558032	0.873447	0.715739	2.26328	1.66091
P38781;P38780	P38781;P38780	Chromatin structure-remodeling complex protein RSC30;Uncharacterized protein YHR054C	RSC30;YHR054C	6	6	6	8	8	8	43	543830	1008200	964140	39965000	76067000	78209000	0.480394	0.999851	0.740123	0.898546	0.279828
P14680	P14680	Dual specificity protein kinase YAK1	YAK1	5	5	5	5.9	5.9	5.9	23	591660	152550	28057	24287000	11241000	0	0.522645	0.151287	0.336966	0.0261482	-3.68782
P25443	P25443	40S ribosomal protein S2	RPS2	24	24	24	79.1	79.1	79.1	214	1499200	331410	4618800	108520000	0	200160000	1.32432	0.328666	0.826494	4.30457	2.38079
P38630	P38630	Replication factor C subunit 1	RFC1	28	28	28	36.6	36.6	36.6	209	413150	1343400	5217500	76417000	166980000	475030016	0.364957	1.33228	0.848616	4.86253	2.51852
P38994	P38994	Probable phosphatidylinositol 4-phosphate 5-kinase MSS4	MSS4	7	7	7	11	11	11	13	485200	89481	0	39152000	18529000	0	0.428603	0.08874	0.258671	0.001	0
P46151	P46151	Methylenetetrahydrofolate reductase 1	MET12	11	11	11	21.6	21.6	21.6	61	623120	873340	162440	38579000	40751000	28541000	0.550435	0.866108	0.708272	0.151389	-2.22605
P36775	P36775	Lon protease homolog, mitochondrial	PIM1	17	17	17	14	14	14	52	310040	106760	113530	27629000	23998000	28278000	0.273875	0.105876	0.189875	0.105806	-0.843629
P38811	P38811	Transcription-associated protein 1	TRA1	50	50	50	14.6	14.6	14.6	137	89297	199230	397700	37640000	76816000	143630000	0.0788808	0.19758	0.13823	0.370643	1.42295
P0CX24;P0CX23	P0CX24;P0CX23	60S ribosomal protein L20-B;60S ribosomal protein L20-A	RPL20B;RPL20A	12	12	12	58.7	58.7	58.7	275	2396900	3376400	38677000	138370000	180490000	966590016	2.11731	3.34844	2.73287	36.0457	3.72133
Q07844	Q07844	Ribosome biogenesis ATPase RIX7	RIX7	26	26	26	33.8	33.8	33.8	180	435260	1088300	2740100	99179000	189250000	346550016	0.384488	1.07929	0.731888	2.55368	1.80288
P38998	P38998	Saccharopine dehydrogenase [NAD(+), L-lysine-forming]	LYS1	6	6	6	22	22	22	31	948620	813880	59511	42036000	52721000	0	0.837967	0.80714	0.822553	0.0554623	-3.89053
P38217	P38217	Importin subunit beta-2	KAP104	10	10	10	13.6	13.6	13.6	62	512610	637290	267240	58539000	58115000	0	0.452816	0.632013	0.542414	0.249059	-1.12291
P53254	P53254	U3 small nucleolar RNA-associated protein 22	UTP22	76	76	76	63.1	63.1	63.1	443	286200	593200	2723300	51229000	85940000	320809984	0.252816	0.588288	0.420552	2.53802	2.59335
P32366	P32366	V-type proton ATPase subunit d	VMA6	4	4	4	16.5	16.5	16.5	81	1163900	1200500	1072900	91434000	93057000	59101000	1.02813	1.19056	1.10935	0.999907	-0.149845
P32771	P32771	S-(hydroxymethyl)glutathione dehydrogenase	SFA1	9	9	9	24.6	24.6	24.6	57	929980	370100	210590	56616000	0	22856000	0.821501	0.367035	0.594268	0.196263	-1.59833
Q06489	Q06489	Methylthioribose-1-phosphate isomerase	MRI1	6	6	6	16.3	16.3	16.3	38	743610	257710	323930	32871000	35511000	24169000	0.65687	0.255576	0.456223	0.301892	-0.595708
Q12335	Q12335	Protoplast secreted protein 2	PST2	8	8	8	54.5	54.5	54.5	78	2065100	545340	1136600	98707000	0	39511000	1.82421	0.540824	1.18252	1.05927	-0.158788
P32485;P41808	P32485	Mitogen-activated protein kinase HOG1	HOG1	7	6	6	22.5	20.7	20.7	32	883110	198330	78308	35495000	29264000	0	0.780098	0.196688	0.488393	0.0729804	-2.74246
P49435	P49435	Adenine phosphoribosyltransferase 1	APT1	7	7	7	43.3	43.3	43.3	62	2057000	1223800	163370	54085000	82155000	0	1.81706	1.21367	1.51536	0.152255	-3.3151
P34160	P34160	Nuclear cap-binding protein complex subunit 1	STO1	6	6	6	7.9	7.9	7.9	38	410800	872220	874400	0	0	0	0.362881	0.864997	0.613939	0.814911	0.408547
P42942	P42942	Uncharacterized GTP-binding protein YGR210C		9	9	9	32.6	32.6	32.6	37	1026300	156730	0	56796000	0	0	0.906585	0.155432	0.531009	0.001	0
P02294;P02293	P02294;P02293	Histone H2B.2;Histone H2B.1	HTB2;HTB1	6	6	6	37.4	37.4	37.4	24	1846100	1641100	3783800	0	99395000	122230000	1.63076	1.62751	1.62913	3.52637	1.11408
P27476	P27476	Nuclear localization sequence-binding protein	NSR1	18	18	18	43.7	43.7	43.7	235	923010	2445800	23791000	147580000	260680000	1265200000	0.815344	2.42555	1.62045	22.1724	3.7743
P33314	P33314	Inhibitory regulator protein BUD2/CLA2	BUD2	8	8	8	7.3	7.3	7.3	31	275370	73208	0	25563000	26449000	0	0.243249	0.0726018	0.157925	0.001	0
P26321	P26321	60S ribosomal protein L5	RPL5	11	11	11	56.2	56.2	56.2	125	1532900	1855200	3247100	115750000	192300000	252690000	1.35409	1.83984	1.59696	3.02619	0.922169
P40517	P40517	Ran-specific GTPase-activating protein 2	YRB2	11	11	11	36.4	36.4	36.4	68	1081300	3061200	2427200	90445000	154600000	138730000	0.95517	3.03585	1.99551	2.26207	0.180885
P45978	P45978	Protein SCD6	SCD6	9	9	9	35	35	35	114	1081200	1019600	834940	79260000	92349000	81517000	0.955081	1.01116	0.983119	0.778136	-0.337344
P53088	P53088	Cytoplasmic tRNA 2-thiolation protein 1	NCS6	6	6	6	23.4	23.4	23.4	25	1021100	253280	0	38877000	0	0	0.901992	0.251183	0.576587	0.001	0
P25336	P25336	DNA mismatch repair protein MSH3	MSH3	5	5	5	4.8	4.8	4.8	11	353110	421700	178990	0	0	19011000	0.311921	0.418208	0.365064	0.166813	-1.12992
P53236	P53236	Chromatin structure-remodeling complex subunit RSC1	RSC1	10	10	10	11.6	11.6	11.6	34	397820	633710	594460	39665000	66361000	66292000	0.351416	0.628462	0.489939	0.554017	0.177328
Q02201	Q02201	Oxysterol-binding protein homolog 6	OSH6	15	15	13	33.5	33.5	29.5	51	652240	129370	34021	50482000	27800000	0	0.576158	0.128299	0.352229	0.0317064	-3.47366
P02309	P02309	Histone H4	HHF1	6	6	6	57.3	57.3	57.3	48	3043600	2554200	7802700	37469000	91006000	113990000	2.68857	2.53305	2.61081	7.27185	1.47783
Q02753	Q02753	60S ribosomal protein L21-A	RPL21A	6	6	1	41.9	41.9	6.9	77	2608000	2920000	5646300	93200000	177250000	139060000	2.30379	2.89582	2.5998	5.26216	1.01725
P39109	P39109	Metal resistance protein YCF1	YCF1	17	17	16	12.7	12.7	12.1	43	239470	146770	0	44603000	35382000	0	0.211537	0.145555	0.178546	0.001	0
P40043	P40043	Respiratory growth induced protein 1	RGI1	3	3	3	18.6	18.6	18.6	59	2269000	2450900	1522300	0	0	0	2.00433	2.4306	2.21747	1.41873	-0.64431
P40032	P40032	Prolyl 3,4-dihydroxylase TPA1	TPA1	25	25	25	50.5	50.5	50.5	164	566340	1140600	4321600	74693000	127580000	318660000	0.500278	1.13115	0.815717	4.02759	2.30378
P53169	P53169	YAP1-binding protein 2	YBP2	3	3	3	3.9	3.9	3.9	26	530470	455040	888910	36899000	0	49904000	0.468592	0.451272	0.459932	0.828434	0.848966
P54005	P54005	Protein DIA1	DIA1	13	13	13	37.8	37.8	37.8	145	1126500	337870	428160	130570000	70569000	72112000	0.995097	0.335072	0.665085	0.399031	-0.737038
P33299	P33299	26S protease regulatory subunit 7 homolog	RPT1	16	16	16	36.8	36.8	36.8	65	692080	427600	117710	64353000	58121000	0	0.611351	0.424059	0.517705	0.109702	-2.23854
P28708	P28708	Serine/threonine-protein kinase PRR1	PRR1	6	6	6	11.2	11.2	11.2	19	641000	313360	0	30822000	20024000	0	0.566229	0.310765	0.438497	0.001	0
Q12329	Q12329	Heat shock protein 42	HSP42	10	10	10	39.2	39.2	39.2	98	1280100	253900	140800	97729000	0	0	1.13078	0.251797	0.691289	0.131221	-2.39729
P19073	P19073	Cell division control protein 42	CDC42	3	3	3	19.9	19.9	19.9	30	2981300	1641500	1903400	65924000	0	41536000	2.63354	1.62791	2.13072	1.7739	-0.264415
Q03262	Q03262	Phosphoribomutase	PRM15	5	5	5	9.8	9.8	9.8	6	510560	452350	0	0	0	0	0.451005	0.448604	0.449804	0.001	0
P40469	P40469	DNA repair/transcription protein MET18/MMS19	MET18	10	10	10	12.9	12.9	12.9	16	306130	207870	313650	0	0	0	0.270421	0.206149	0.238285	0.292311	0.294819
Q01519	Q01519	Cytochrome c oxidase subunit 6B	COX12	4	4	4	57.8	57.8	57.8	45	2955400	923270	672670	60494000	41045000	0	2.61066	0.915625	1.76314	0.626906	-1.49183
Q12125	Q12125	Golgi to ER traffic protein 4	GET4	13	13	13	47.8	47.8	47.8	84	1042900	255790	0	88084000	59309000	0	0.921249	0.253672	0.58746	0.001	0
P36000	P36000	AP-1 complex subunit beta-1	APL2	13	13	13	18.3	18.3	18.3	27	478270	261090	221460	40178000	18814000	0	0.422481	0.258928	0.340705	0.206393	-0.723126
P40368	P40368	Nucleoporin NUP82	NUP82	11	11	11	16.4	16.4	16.4	23	465280	43909	0	35029000	0	0	0.411007	0.0435454	0.227276	0.001	0
P32354	P32354	Minichromosome maintenance protein 10	MCM10	25	25	25	43.8	43.8	43.8	207	588710	1756900	9719800	67278000	182230000	758700032	0.520039	1.74235	1.1312	9.05853	3.00143
P18961	P18961	Serine/threonine-protein kinase YPK2/YKR2	YPK2	10	5	5	17	9.9	9.9	48	548180	195520	68902	34841000	0	0	0.484237	0.193901	0.339069	0.0642144	-2.40061
P34162	P34162	Mediator of RNA polymerase II transcription subunit 20	SRB2	7	7	7	35.7	35.7	35.7	60	1460900	580380	465200	102380000	62413000	32686000	1.29049	0.575574	0.933032	0.433551	-1.10573
P35719	P35719	Uncharacterized protein MRP8	MRP8	9	9	9	49.8	49.8	49.8	45	1460600	1663600	0	80266000	68258000	0	1.29023	1.64982	1.47002	0.001	0
P13393	P13393	TATA-box-binding protein	SPT15	7	7	7	31.2	31.2	31.2	85	1168000	2709900	4135600	90263000	152400000	175110000	1.03176	2.68746	1.85961	3.85424	1.05145
Q12464	Q12464	RuvB-like protein 2	RVB2	10	10	10	24.4	24.4	24.4	38	578880	481980	0	38394000	48834000	0	0.511356	0.477989	0.494672	0.001	0
P47165	P47165	Xanthine phosphoribosyltransferase 1	XPT1	4	4	4	24.9	24.9	24.9	49	1445400	648480	476120	72096000	0	0	1.2768	0.64311	0.959954	0.443728	-1.11329
P38203	P38203	U6 snRNA-associated Sm-like protein LSm2	LSM2	3	3	3	37.9	37.9	37.9	7	2885200	0	0	0	0	0	2.54865	0.0467207	1.29769	0.001	0
P38628	P38628	Phosphoacetylglucosamine mutase	PCM1	10	10	10	19.7	19.7	19.7	36	665630	619620	112270	42863000	47170000	0	0.587986	0.614489	0.601238	0.104632	-2.52261
Q00711;P47052	Q00711	Succinate dehydrogenase [ubiquinone] flavoprotein subunit, mitochondrial	SDH1	8	8	8	17.5	17.5	17.5	41	539000	690530	213230	45881000	53450000	30906000	0.476127	0.684812	0.58047	0.198723	-1.54646
P41819	P41819	Dimethyladenosine transferase	DIM1	16	16	16	61	61	61	208	816680	1135000	7628200	124270000	137560000	451030016	0.721417	1.1256	0.923509	7.10923	2.94449
Q12297	Q12297	Transcription initiation factor TFIID subunit 3	TAF3	6	6	6	23.5	23.5	23.5	60	856100	1517100	776300	74688000	106900000	63204000	0.756239	1.50454	1.13039	0.723486	-0.643782
P29547	P29547	Elongation factor 1-gamma 1	CAM1	8	6	6	19.3	16.9	16.9	44	682540	407730	100490	40012000	35543000	0	0.602924	0.404354	0.503639	0.0936533	-2.42699
P39940	P39940	E3 ubiquitin-protein ligase RSP5	RSP5	14	14	14	23.9	23.9	23.9	31	378370	91329	0	28861000	12124000	0	0.334234	0.0905727	0.212404	0.001	0
Q08965	Q08965	Ribosome biogenesis protein BMS1	BMS1	51	51	51	45	45	45	782	346080	2227300	31915000	45843000	262150000	3142400000	0.305711	2.20886	1.25728	29.7437	4.5642
P47057	P47057	Sorting nexin-4	SNX4	10	10	10	26.7	26.7	26.7	58	677330	408390	47423	67872000	64456000	0	0.598322	0.405008	0.501665	0.0441966	-3.50472
P32639	P32639	Pre-mRNA-splicing helicase BRR2	BRR2	35	35	35	18.4	18.4	18.4	106	160730	290780	731230	48427000	71243000	118580000	0.141981	0.288372	0.215177	0.681482	1.66315
P36224	P36224	Nuclear migration protein JNM1	JNM1	8	8	8	25.2	25.2	25.2	12	802950	0	0	58119000	0	0	0.709288	0.0200862	0.364687	0.001	0
Q06214	Q06214	WD repeat-containing protein JIP5	JIP5	25	25	25	47.2	47.2	47.2	424	765510	7904600	46281000	70597000	640860032	2790200064	0.676216	7.83914	4.25768	43.1323	3.34063
P32527	P32527	Zuotin	ZUO1	8	8	8	24.5	24.5	24.5	34	841900	424200	0	60534000	47551000	0	0.743695	0.420687	0.582191	0.001	0
P38248	P38248	Cell wall protein ECM33	ECM33	4	4	4	7.7	7.7	7.7	28	1679000	672130	0	42116000	0	0	1.48315	0.666564	1.07486	0.001	0
P53946	P53946	Actin-related protein 5	ARP5	14	14	14	22	22	22	44	524520	629280	218780	33351000	46724000	25942000	0.463336	0.624069	0.543703	0.203896	-1.41499
P54113	P54113	Bifunctional purine biosynthesis protein ADE16;Phosphoribosylaminoimidazolecarboxamide formyltransferase;IMP cyclohydrolase	ADE16	21	15	15	44.2	32.8	32.8	25	508230	0	0	36948000	0	0	0.448947	0.0920468	0.270497	0.001	0
P33302;Q04182	P33302	Pleiotropic ABC efflux transporter of multiple drugs	PDR5	6	6	6	4.4	4.4	4.4	14	249600	73719	8401.5	30667000	0	0	0.220485	0.0731085	0.146797	0.00782992	-4.22868
Q08281	Q08281	Restriction of telomere capping protein 1	RTC1	11	11	11	9.8	9.8	9.8	24	252800	68760	0	23363000	22676000	0	0.223312	0.0681906	0.145751	0.001	0
P32490	P32490	MAP kinase kinase MKK1/SSP32	MKK1	5	5	5	11.6	11.6	11.6	11	748580	1612400	0	0	0	0	0.661261	1.59905	1.13015	0.001	0
Q12514	Q12514	General negative regulator of transcription subunit 5	NOT5	11	11	11	29.6	29.6	29.6	44	683550	183180	0	42323000	28568000	0	0.603816	0.181663	0.39274	0.001	0
Q02642	Q02642	Nascent polypeptide-associated complex subunit beta-1	EGD1	6	6	6	49.7	49.7	49.7	29	2048100	592310	0	68839000	67845000	0	1.8092	0.587405	1.1983	0.001	0
P05739	P05739	60S ribosomal protein L6-B	RPL6B	8	8	3	47.2	47.2	18.2	90	1484500	1681900	3662200	98750000	114450000	165390000	1.31134	1.66797	1.48966	3.41305	1.19608
P32349	P32349	DNA-directed RNA polymerase III subunit RPC3	RPC82	17	17	17	28.7	28.7	28.7	86	479530	1613700	1275600	58943000	119010000	134520000	0.423594	1.60034	1.01197	1.18882	0.232365
P19158	P19158	Inhibitory regulator protein IRA2	IRA2	16	16	16	5.7	5.7	5.7	24	110090	23736	110580	41882000	0	0	0.0972484	0.0235394	0.0603939	0.103057	0.770966
P40468	P40468	Cell morphogenesis protein PAG1	TAO3	14	14	14	5.8	5.8	5.8	20	129280	109760	0	23912000	24108000	0	0.1142	0.108851	0.111525	0.001	0
P32492	P32492	Myosin-4	MYO4	20	17	17	17	14.8	14.8	41	193390	323850	0	36725000	30449000	0	0.170832	0.321168	0.246	0.001	0
P19659	P19659	Mediator of RNA polymerase II transcription subunit 15	GAL11	14	14	14	13.7	13.7	13.7	64	416430	1486300	4397200	50091000	108890000	267290000	0.367855	1.47399	0.920923	4.09804	2.15378
P16451	P16451	Pyruvate dehydrogenase complex protein X component, mitochondrial	PDX1	8	8	8	25.9	25.9	25.9	36	676220	317960	0	40144000	46684000	0	0.597341	0.315327	0.456334	0.001	0
P53920	P53920	Pro-apoptotic serine protease NMA111	NMA111	16	16	16	15.6	15.6	15.6	62	294620	260730	137900	35659000	34272000	30080000	0.260254	0.258571	0.259412	0.128518	-1.01327
P38845	P38845	Cruciform DNA-recognizing protein 1;CRP1 short N-terminal subpeptide;CRP1 short C-terminal subpeptide	CRP1	7	7	7	17.6	17.6	17.6	25	852220	246400	0	46550000	0	0	0.752811	0.24436	0.498585	0.001	0
P26783	P26783	40S ribosomal protein S5	RPS5	8	8	8	31.1	31.1	31.1	76	1467400	2347100	1179300	96164000	127380000	70164000	1.29623	2.32766	1.81195	1.09907	-0.721261
P53131	P53131	Pre-mRNA-splicing factor ATP-dependent RNA helicase PRP43	PRP43	16	16	15	22.8	22.8	21.6	86	435430	779470	1474800	57545000	64034000	136300000	0.384638	0.773015	0.578827	1.37446	1.24767
P40150	P40150	Heat shock protein SSB2	SSB2	34	1	1	63.6	3.4	3.4	25	535300	343680	0	35593000	28547000	0	0.472859	0.340834	0.406847	0.001	0
P53836	P53836	CCR4-NOT transcriptional complex subunit CAF120	CAF120	9	9	9	10.8	10.8	10.8	11	308510	112310	0	0	0	0	0.272523	0.11138	0.191952	0.001	0
P50109	P50109	Protein PSP2	PSP2	40	40	40	57.2	57.2	57.2	375	551860	132780	0	30180000	0	0	0.487487	0.13168	0.309584	0.001	0
Q12386	Q12386	Actin-like protein ARP8	ARP8	16	16	16	21.9	21.9	21.9	86	390320	1000500	1548300	49883000	81185000	121520000	0.34479	0.992215	0.668503	1.44296	1.11003
P40522;P40041	P40522	Transcription factor VHR1	VHR1	10	10	10	17	17	17	49	551540	988380	1140200	41291000	67108000	86415000	0.487205	0.980195	0.7337	1.06263	0.534375
P38626	P38626	NADH-cytochrome b5 reductase 1	CBR1	6	6	6	27.5	27.5	27.5	27	840740	1042400	0	55166000	80343000	0	0.74267	1.03377	0.888219	0.001	0
Q03125	Q03125	Transcriptional regulator NRG1	NRG1	6	6	6	30.3	30.3	30.3	68	1771300	990110	2516500	48457000	59594000	72200000	1.56468	0.981911	1.2733	2.34529	0.881199
Q04439;P36006	Q04439	Myosin-5	MYO5	11	11	11	11.5	11.5	11.5	18	244570	48264	0	43130000	0	0	0.216042	0.0478643	0.131953	0.001	0
Q08817	Q08817	Leucine-rich repeat-containing protein SOG2	SOG2	5	5	5	6.4	6.4	6.4	9	386580	32774	0	31211000	0	0	0.341487	0.0325026	0.186995	0.001	0
P31382;P47190	P31382	Dolichyl-phosphate-mannose--protein mannosyltransferase 2	PMT2	8	8	8	12.3	12.3	12.3	20	439140	255020	0	40305000	40898000	0	0.387916	0.252908	0.320412	0.001	0
P12695	P12695	Dihydrolipoyllysine-residue acetyltransferase component of pyruvate dehydrogenase complex, mitochondrial	LAT1	8	8	8	16.2	16.2	16.2	26	679070	255910	0	26606000	27783000	0	0.599859	0.253791	0.426825	0.001	0
P15424	P15424	ATP-dependent RNA helicase MSS116, mitochondrial	MSS116	12	12	12	21.4	21.4	21.4	52	419810	220830	705010	34479000	37532000	51468000	0.370841	0.219001	0.294921	0.657046	1.15567
Q3E764	Q3E764	Translation machinery-associated protein 7	TMA7	6	6	6	51.6	51.6	51.6	53	5176100	0	1600400	71484000	0	0	4.57232	0.0117027	2.29201	1.49152	-0.619833
P36047	P36047	Protein phosphatase 1 regulatory subunit SDS22	SDS22	10	10	10	28.7	28.7	28.7	28	862610	1194900	2590000	0	0	0	0.761989	1.18501	0.973497	2.41379	1.31005
Q01560	Q01560	Nucleolar protein 3	NPL3	2	2	2	6.5	6.5	6.5	27	674820	783010	350190	40128000	44846000	0	0.596104	0.776526	0.686315	0.326365	-1.07238
P21373	P21373	NAD(+) kinase	UTR1	9	9	9	19.8	19.8	19.8	20	573260	259130	0	28436000	27368000	0	0.506391	0.256984	0.381688	0.001	0
P15454	P15454	Guanylate kinase	GUK1	10	10	10	56.7	56.7	56.7	57	1286200	803560	229440	64544000	65596000	0	1.13617	0.796906	0.966537	0.21383	-2.17636
P13298	P13298	Orotate phosphoribosyltransferase 1	URA5	10	10	9	50	50	45.6	66	1028500	1261500	162870	69392000	66671000	0	0.908529	1.25105	1.07979	0.151789	-2.83061
P50104	P50104	Probable transcriptional regulatory protein STB4	STB4	9	9	9	11.8	11.8	11.8	44	366880	812400	1620300	38189000	63722000	96021000	0.324085	0.805673	0.564879	1.51007	1.4186
P32569	P32569	Mediator of RNA polymerase II transcription subunit 17	SRB4	10	10	10	16.3	16.3	16.3	15	425080	321300	0	35913000	32479000	0	0.375496	0.318639	0.347068	0.001	0
Q04264	Q04264	Sister chromatid cohesion protein PDS5	PDS5	4	4	4	2.8	2.8	2.8	3	224750	0	0	0	0	0	0.198534	0.0179927	0.108263	0.001	0
P39968	P39968	Vacuolar protein 8	VAC8	8	8	8	16.8	16.8	16.8	42	664270	906310	131450	43002000	49535000	0	0.586785	0.898805	0.742795	0.122507	-2.6001
P07273	P07273	Transcription elongation factor S-II	DST1	7	7	7	27.5	27.5	27.5	44	837990	1126000	1529000	42784000	62072000	80194000	0.740241	1.11668	0.928458	1.42498	0.618029
Q12004	Q12004	RNA polymerase II transcription factor B subunit 4	TFB4	9	9	9	28.7	28.7	28.7	81	790740	1685400	4330800	71120000	131530000	265060000	0.698503	1.67144	1.18497	4.03616	1.76813
Q04002	Q04002	Sister chromatid cohesion protein 2	SCC2	13	13	13	9.3	9.3	9.3	44	194740	131500	631440	0	0	122680000	0.172024	0.130411	0.151218	0.588481	1.96037
Q12314	Q12314	Protein arginine N-methyltransferase SFM1	SFM1	11	11	11	52.1	52.1	52.1	90	1069900	358260	7839200	102470000	64467000	148800000	0.9451	0.355293	0.650196	7.30587	3.49011
P53045	P53045	Methylsterol monooxygenase	ERG25	2	2	2	7.1	7.1	7.1	17	1356800	1299800	354590	36681000	35276000	0	1.19853	1.28904	1.24379	0.330466	-1.91216
P40414	P40414	Tropomyosin-2	TPM2	1	1	1	5.6	5.6	5.6	5	1353400	627740	936470	0	0	25531000	1.19553	0.622542	0.909036	0.872759	-0.0587547
P36158	P36158	Uncharacterized protein YKR078W	YKR078W	11	11	11	22.1	22.1	22.1	33	465110	155540	0	48197000	24250000	0	0.410856	0.154252	0.282554	0.001	0
Q07084	Q07084	Osmolarity two-component system protein SSK1	SSK1	5	5	5	8.1	8.1	8.1	14	463270	0	0	41226000	0	0	0.409231	0.0479789	0.228605	0.001	0
Q08269	Q08269	Magnesium transporter ALR1	ALR1	5	5	5	7.1	7.1	7.1	11	370510	295360	0	28374000	29906000	0	0.327291	0.292914	0.310103	0.001	0
Q12194	Q12194	Uncharacterized protein YPL066W		7	7	7	14.8	14.8	14.8	34	699000	683250	0	44162000	31539000	0	0.617464	0.677592	0.647528	0.001	0
P33418	P33418	Exportin-T	LOS1	7	7	7	9.5	9.5	9.5	29	318050	127790	150740	34812000	0	0	0.28095	0.126732	0.203841	0.140485	-0.537033
P53326	P53326	Uncharacterized protein YGR266W	YGR266W	9	9	9	16.8	16.8	16.8	12	349880	18106	0	43396000	0	0	0.309068	0.0179561	0.163512	0.001	0
P42073	P42073	RNA end formation protein 2	REF2	16	16	16	33.8	33.8	33.8	67	550820	2022200	2948100	45134000	105900000	156280000	0.486569	2.00545	1.24601	2.74753	1.14082
P53327	P53327	Antiviral helicase SLH1	SLH1	29	29	29	18	18	18	40	137510	645100	0	0	53967000	0	0.12147	0.639758	0.380614	0.001	0
P38796	P38796	Protein phosphatase methylesterase 1	PPE1	5	5	5	12.2	12.2	12.2	12	751210	37438	0	52929000	0	0	0.663584	0.037128	0.350356	0.001	0
P35191	P35191	DnaJ homolog 1, mitochondrial	MDJ1	3	3	3	6.7	6.7	6.7	23	509170	447960	105820	36171000	41744000	0	0.449777	0.444251	0.447014	0.0986207	-2.18036
Q06245	Q06245	Exocyst complex component SEC10	SEC10	5	5	5	6.2	6.2	6.2	5	347730	0	0	31896000	0	0	0.307168	0.0196651	0.163417	0.001	0
P39108	P39108	Peroxisomal targeting signal 2 receptor	PEX7	4	4	4	12	12	12	35	749160	202190	54207	31879000	22635000	0	0.661773	0.200516	0.431144	0.0505191	-3.09327
Q12344	Q12344	GTPase-activating protein GYP5	GYP5	6	6	6	7.5	7.5	7.5	11	326750	0	0	27352000	0	0	0.288636	0.0142324	0.151434	0.001	0
Q99369	Q99369	Family of serine hydrolases 3	FSH3	7	7	7	29.3	29.3	29.3	30	925370	175030	38416	37777000	0	0	0.817429	0.173581	0.495505	0.0358024	-3.79077
P40991	P40991	25S rRNA (cytosine(2870)-C(5))-methyltransferase	NOP2	25	25	25	45.5	45.5	45.5	246	512720	1452300	11213000	62915000	158580000	766860032	0.452913	1.44027	0.946593	10.4501	3.46463
P38113	P38113	Alcohol dehydrogenase 5	ADH5	8	7	7	28.8	26.5	26.5	54	864230	588320	347630	38284000	51767000	0	0.76342	0.583448	0.673434	0.323979	-1.05563
P20049	P20049	Prephenate dehydrogenase [NADP(+)]	TYR1	10	10	10	27.2	27.2	27.2	63	552650	304990	247470	156600000	124970000	75484000	0.488185	0.302464	0.395325	0.230634	-0.777435
P0CX50;P0CX49	P0CX50;P0CX49	60S ribosomal protein L18-B;60S ribosomal protein L18-A	RPL18B;RPL18A	5	5	5	28	28	28	72	1252500	554320	2479000	69569000	55938000	103300000	1.1064	0.54973	0.828065	2.31034	1.48029
P53743	P53743	Pre-rRNA-processing protein ESF2	ESF2	14	14	14	40.8	40.8	40.8	290	918480	5798800	22021000	51708000	306740000	994329984	0.811342	5.75078	3.28106	20.5228	2.645
P40961	P40961	Prohibitin-1	PHB1	1	1	1	5.9	5.9	5.9	5	980640	886000	0	39773000	0	0	0.866251	0.878663	0.872457	0.001	0
P33442	P33442	40S ribosomal protein S1-A	RPS1A	25	6	6	73.3	16.9	16.9	77	807200	295530	2748300	0	0	191420000	0.713043	0.293083	0.503063	2.56132	2.34808
P09798	P09798	Anaphase-promoting complex subunit CDC16	CDC16	10	10	10	12.4	12.4	12.4	64	361070	727530	1138500	33263000	68056000	79775000	0.318952	0.721505	0.520229	1.06104	1.02827
P53301	P53301	Probable glycosidase CRH1	CRH1	14	14	14	31.6	31.6	31.6	40	801220	407220	0	23263000	18000000	0	0.70776	0.403848	0.555804	0.001	0
P22139	P22139	DNA-directed RNA polymerases I, II, and III subunit RPABC5	RPB10	2	2	2	52.9	52.9	52.9	24	6775900	1952100	0	51260000	23484000	0	5.98551	1.93593	3.96072	0.001	0
Q12028	Q12028	AP-1 complex subunit gamma-1	APL4	10	10	10	14.9	14.9	14.9	18	321310	141280	0	30249000	17956000	0	0.28383	0.14011	0.21197	0.001	0
P22216	P22216	Serine/threonine-protein kinase RAD53	RAD53	19	19	19	25.3	25.3	25.3	123	363950	1361400	2997000	48210000	134530000	261080000	0.321496	1.35013	0.835811	2.7931	1.74062
P46683	P46683	Ankyrin repeat-containing protein YAR1	YAR1	17	17	17	92	92	92	107	896480	492070	0	30124000	20184000	0	0.791908	0.487995	0.639952	0.001	0
P53538	P53538	RNA polymerase II subunit A C-terminal domain phosphatase SSU72	SSU72	5	5	5	43.7	43.7	43.7	32	1343100	887680	385350	81041000	91182000	0	1.18643	0.880329	1.03338	0.359133	-1.52478
P53729	P53729	Uncharacterized protein YNR029C		7	7	7	17.9	17.9	17.9	20	671250	457190	0	36633000	31297000	0	0.592951	0.453404	0.523177	0.001	0
P53848	P53848	Folic acid synthesis protein FOL1;Dihydroneopterin aldolase;2-amino-4-hydroxy-6-hydroxymethyldihydropteridine pyrophosphokinase;Dihydropteroate synthase	FOL1	8	8	8	10	10	10	13	285590	34209	0	30203000	0	0	0.252277	0.0339257	0.143101	0.001	0
P32604	P32604	Fructose-2,6-bisphosphatase	FBP26	10	10	10	28.3	28.3	28.3	24	536400	195260	0	39989000	0	0	0.473831	0.193643	0.333737	0.001	0
Q08686	Q08686	Thiosulfate sulfurtransferase TUM1	TUM1	8	8	8	33.6	33.6	33.6	43	606630	153740	0	39993000	52042000	0	0.535869	0.152467	0.344168	0.001	0
P00044	P00044	Cytochrome c iso-1	CYC1	5	5	4	34.9	34.9	24.8	69	2206600	1568800	3390600	0	0	62629000	1.94921	1.55581	1.75251	3.15993	0.850469
P07257	P07257	Cytochrome b-c1 complex subunit 2, mitochondrial	QCR2	11	11	11	32.6	32.6	32.6	44	626930	183230	0	40801000	28326000	0	0.553801	0.181713	0.367757	0.001	0
P05743;P53221	P05743;P53221	60S ribosomal protein L26-A;60S ribosomal protein L26-B	RPL26A;RPL26B	4	4	4	27.6	27.6	27.6	43	2191200	2001100	5230100	68537000	65983000	90101000	1.9356	1.98453	1.96007	4.87428	1.31429
P52891	P52891	Nucleoporin NUP84	NUP84	13	13	13	21.2	21.2	21.2	57	385720	483900	130120	33410000	33707000	18889000	0.340727	0.479893	0.41031	0.121267	-1.75852
Q03944	Q03944	Vacuolar protein sorting-associated protein 64	VPS64	8	8	8	15.2	15.2	15.2	18	449490	53378	0	52382000	0	0	0.397058	0.052936	0.224997	0.001	0
Q12142	Q12142	Autophagy-related protein 9	ATG9	4	4	4	5.4	5.4	5.4	6	250460	40542	0	25973000	0	0	0.221245	0.0402063	0.130725	0.001	0
P39538	P39538	Ubiquitin carboxyl-terminal hydrolase 12	UBP12	15	15	15	13.9	13.9	13.9	50	260150	433750	521700	34435000	55456000	53224000	0.229804	0.430158	0.329981	0.486207	0.559186
P09547	P09547	SWI/SNF chromatin-remodeling complex subunit SWI1	SWI1	21	21	21	16.9	16.9	16.9	65	294990	1685400	3650100	48333000	102590000	278470016	0.26058	1.67144	0.966012	3.40177	1.81617
P24384	P24384	Pre-mRNA-splicing factor ATP-dependent RNA helicase PRP22	PRP22	19	19	19	19.7	19.7	19.7	80	187700	300930	1462800	43541000	70099000	179320000	0.165805	0.298438	0.232122	1.36328	2.55413
P12611	P12611	Growth regulation protein	WHI2	6	6	6	14.8	14.8	14.8	37	536190	474140	244590	30096000	36249000	21297000	0.473645	0.470214	0.471929	0.22795	-1.04986
P53063	P53063	Decapping nuclease RAI1	RAI1	10	10	10	29.2	29.2	29.2	33	514030	25206	0	38144000	0	0	0.45407	0.0249973	0.239534	0.001	0
P25355	P25355	Copper transport protein 86	CTR86	11	11	11	20.2	20.2	20.2	55	389270	269150	97546	26513000	26715000	11207000	0.343863	0.266921	0.305392	0.0909096	-1.74816
P38903	P38903	Serine/threonine-protein phosphatase 2A 56 kDa regulatory subunit delta isoform	RTS1	7	7	7	10.3	10.3	10.3	17	427720	93566	0	26290000	0	0	0.377828	0.0927912	0.23531	0.001	0
P32767	P32767	Importin beta-like protein KAP122	KAP122	8	8	8	9.2	9.2	9.2	31	267300	190560	0	33198000	25427000	0	0.23612	0.188982	0.212551	0.001	0
P53076	P53076	Vacuolar import and degradation protein 30	VID30	15	15	15	20.5	20.5	20.5	51	284020	485880	530360	32730000	46914000	58697000	0.25089	0.481856	0.366373	0.494278	0.432008
P47047	P47047	ATP-dependent RNA helicase DOB1	MTR4	19	19	19	21.2	21.2	21.2	60	223540	211510	767570	28359000	37716000	71399000	0.197465	0.209759	0.203612	0.715349	1.81283
P53312	P53312	Succinyl-CoA ligase [ADP-forming] subunit beta, mitochondrial	LSC2	7	7	7	20.1	20.1	20.1	39	454810	130220	150990	36982000	0	0	0.401758	0.129142	0.26545	0.140718	-0.915636
P29311	P29311	Protein BMH1	BMH1	12	2	2	49.1	9	9	35	847840	523810	395480	0	0	0	0.748942	0.519472	0.634207	0.368574	-0.783
P37254	P37254	Aminodeoxychorismate synthase	ABZ1	14	14	14	18.7	18.7	18.7	36	343360	223700	0	28944000	12118000	0	0.303308	0.221848	0.262578	0.001	0
P26570;P33329	P26570;P33329	Serine/threonine-protein phosphatase PP-Z1;Serine/threonine-protein phosphatase PP-Z2	PPZ1;PPZ2	6	6	6	8.7	8.7	8.7	42	362490	197110	0	45948000	33258000	0	0.320207	0.195478	0.257842	0.001	0
P25389	P25389	Probable serine/threonine-protein kinase KCC4	KCC4	12	12	12	14.9	14.9	14.9	17	228310	28515	355200	43117000	0	0	0.201678	0.0282789	0.114979	0.331034	1.52562
P38288	P38288	Protein TOS1	TOS1	4	4	4	13.8	13.8	13.8	45	836720	528760	156160	0	0	0	0.739119	0.524381	0.63175	0.145536	-2.11798
P53691	P53691	Peptidyl-prolyl cis-trans isomerase CPR6	CPR6	13	13	13	34	34	34	48	834370	683770	0	59431000	46791000	0	0.737043	0.678108	0.707576	0.001	0
P05317	P05317	60S acidic ribosomal protein P0	RPP0	7	7	7	28.5	28.5	28.5	53	1029300	210770	198940	58100000	28597000	0	0.909235	0.209025	0.55913	0.185405	-1.5925
P53849	P53849	Zinc finger protein GIS2	GIS2	8	8	8	60.1	60.1	60.1	69	1122000	0	133160	57026000	0	0	0.991122	0.00927095	0.500197	0.124101	-2.01098
P25648	P25648	Mediator of RNA polymerase II transcription subunit 12	SRB8	7	7	7	5.7	5.7	5.7	19	164460	34856	43813	22447000	0	0	0.145276	0.0345674	0.0899218	0.0408322	-1.13896
P53091	P53091	DNA replication licensing factor MCM6	MCM6	11	11	11	12.8	12.8	12.8	55	224180	199360	31666	30013000	28687000	0	0.19803	0.197709	0.19787	0.0295116	-2.74519
Q04223	Q04223	Uncharacterized protein YMR130W		4	4	4	17.2	17.2	17.2	33	682260	250850	245290	58045000	0	0	0.602677	0.248773	0.425725	0.228602	-0.897082
P35729	P35729	Nucleoporin NUP120	NUP120	10	10	10	9.8	9.8	9.8	50	260960	529180	241390	0	40645000	39490000	0.23052	0.524798	0.377659	0.224967	-0.747368
P54781	P54781	Cytochrome P450 61	ERG5	5	5	5	11.2	11.2	11.2	19	407250	134040	0	24468000	0	0	0.359746	0.13293	0.246338	0.001	0
Q03177	Q03177	WD repeat-containing protein YMR102C		6	6	6	8.9	8.9	8.9	27	271450	241560	207540	27641000	21110000	23769000	0.239786	0.23956	0.239673	0.19342	-0.309328
Q05016	Q05016	Uncharacterized oxidoreductase YMR226C		10	10	10	47.6	47.6	47.6	41	936810	289950	0	85306000	0	0	0.827534	0.287549	0.557542	0.001	0
P38861	P38861	60S ribosomal export protein NMD3	NMD3	13	13	13	26.8	26.8	26.8	64	574960	491920	8666900	45867000	39621000	449630016	0.507893	0.487846	0.49787	8.07726	4.02003
P40187	P40187	GSY2-interacting protein PIG2	PIG2	6	6	6	10.8	10.8	10.8	8	482870	0	0	0	0	0	0.426545	0.0491352	0.23784	0.001	0
P32895	P32895	Ribose-phosphate pyrophosphokinase 1	PRS1	4	4	4	13.1	13.1	13.1	36	635020	631030	183730	41875000	40807000	0	0.560947	0.625805	0.593376	0.17123	-1.79301
P12754	P12754	Translation initiation factor eIF-2B subunit delta	GCD2	11	11	11	17.2	17.2	17.2	24	523120	26678	0	28946000	0	0	0.4621	0.0264571	0.244278	0.001	0
P21304	P21304	Periodic tryptophan protein 1	PWP1	16	16	16	33.5	33.5	33.5	144	426040	586790	3403700	42324000	63743000	248350000	0.376344	0.581931	0.479137	3.17213	2.72694
P32896	P32896	Protein PDC2	PDC2	6	6	6	7	7	7	50	297870	511700	634660	26199000	42509000	42295000	0.263124	0.507463	0.385294	0.591482	0.618376
P15436	P15436	DNA polymerase delta catalytic subunit	POL3	23	23	23	27.7	27.7	27.7	70	201870	502260	352840	40490000	59063000	51707000	0.178323	0.498101	0.338212	0.328835	-0.0405625
P32473	P32473	Pyruvate dehydrogenase E1 component subunit beta, mitochondrial	PDB1	8	8	8	29.8	29.8	29.8	49	743230	1309400	156890	46646000	63564000	0	0.656535	1.29856	0.977546	0.146216	-2.74106
Q12429	Q12429	Diphthine--ammonia ligase	DPH6	18	18	18	34.2	34.2	34.2	44	338570	826490	0	24695000	74111000	0	0.299077	0.819646	0.559361	0.001	0
P53834	P53834	Hsp90 co-chaperone HCH1	HCH1	5	5	5	43.8	43.8	43.8	41	1182300	1114700	575090	70472000	55278000	0	1.04439	1.10547	1.07493	0.535965	-1.00403
Q03390	Q03390	Vacuolar protein-sorting-associated protein 60	VPS60	2	2	2	18.8	18.8	18.8	7	2952600	1653200	0	0	0	0	2.60819	1.63951	2.12385	0.001	0
P32915	P32915	Protein transport protein SEC61	SEC61	5	5	5	12.3	12.3	12.3	32	693980	573440	352960	40537000	29546000	0	0.613029	0.568691	0.59086	0.328947	-0.844963
P32864	P32864	Rab proteins geranylgeranyltransferase component A	MRS6	9	9	9	17.6	17.6	17.6	47	512550	314750	75878	29185000	26618000	0	0.452763	0.312144	0.382453	0.0707158	-2.43518
P53199	P53199	Sterol-4-alpha-carboxylate 3-dehydrogenase, decarboxylating	ERG26	3	3	3	12	12	12	11	654590	570120	126910	28656000	28983000	0	0.578234	0.565399	0.571817	0.118276	-2.2734
P38256	P38256	Uncharacterized protein YBR096W		3	3	3	13.9	13.9	13.9	6	899460	1094800	0	0	42360000	0	0.794541	1.08573	0.940137	0.001	0
P36166	P36166	Paxillin-like protein 1	PXL1	7	7	7	13.2	13.2	13.2	18	299620	117830	0	35320000	20617000	0	0.26467	0.116854	0.190762	0.001	0
P25372	P25372	Thioredoxin-3, mitochondrial	TRX3	3	3	3	22	22	22	8	1297300	0	0	0	0	0	1.14597	0.0507089	0.598342	0.001	0
Q03148;P53824;P43545	Q03148;P53824;P43545	Pyridoxal 5-phosphate synthase subunit SNZ1;Probable pyridoxal 5-phosphate synthase subunit SNZ2;Probable pyridoxal 5-phosphate synthase subunit SNZ3	SNZ1;SNZ2;SNZ3	10	10	10	33	33	33	80	893930	119130	0	79229000	0	0	0.789656	0.118144	0.4539	0.001	0
P32502	P32502	Translation initiation factor eIF-2B subunit beta	GCD7	3	3	3	9.2	9.2	9.2	9	610220	286280	0	43208000	0	0	0.53904	0.283909	0.411475	0.001	0
P47112	P47112	Cell division cycle protein CDT1	TAH11	8	8	8	14.2	14.2	14.2	18	385600	1147300	97674	46021000	54949000	0	0.340621	1.1378	0.73921	0.0910289	-3.02159
P48363	P48363	Prefoldin subunit 3	PAC10	4	4	4	19.1	19.1	19.1	7	1050000	430850	0	44780000	0	0	0.927521	0.427282	0.677402	0.001	0
P37297	P37297	Phosphatidylinositol 4-kinase STT4	STT4	15	15	15	9.2	9.2	9.2	17	132510	13792	21696	0	0	0	0.117053	0.0136778	0.0653655	0.0202199	-1.69275
P32917	P32917	Protein STE5	STE5	6	6	6	8.4	8.4	8.4	17	267850	0	141960	38126000	0	20145000	0.236606	0.0340534	0.13533	0.132302	-0.0326449
P32529	P32529	DNA-directed RNA polymerase I subunit RPA12	RPA12	1	1	1	12	12	12	35	2857500	3700900	1358200	0	0	19771000	2.52418	3.67025	3.09722	1.2658	-1.29093
P37012	P37012	Phosphoglucomutase 2	PGM2	13	13	11	25.8	25.8	23.7	26	392480	315440	70344	22988000	24541000	0	0.346698	0.312828	0.329763	0.0655582	-2.33058
P38959	P38959	Vacuolar protein sorting-associated protein 41	VPS41	3	3	3	3.4	3.4	3.4	7	210610	0	0	0	0	0	0.186043	0.0417645	0.113904	0.001	0
P53120	P53120	Uncharacterized membrane protein YGL140C	YGL140C	5	5	5	4.6	4.6	4.6	10	209590	20288	0	25047000	0	0	0.185142	0.02012	0.102631	0.001	0
Q06673	Q06673	Protein ECM30	ECM30	3	3	3	2	2	2	25	198250	334600	243980	0	0	0	0.175125	0.331829	0.253477	0.227381	-0.156742
Q05029	Q05029	Protein BCH1	BCH1	8	8	8	13.1	13.1	13.1	15	364110	60030	0	0	0	0	0.321638	0.0595329	0.190585	0.001	0
P38748	P38748	RING finger protein ETP1	ETP1	5	5	5	12.6	12.6	12.6	17	451300	0	0	25100000	0	0	0.398657	0.0283722	0.213515	0.001	0
P32259	P32259	Mediator of RNA polymerase II transcription subunit 16	SIN4	9	9	9	9.7	9.7	9.7	17	212780	0	0	42431000	0	0	0.18796	0.0297015	0.108831	0.001	0
P38966	P38966	Uncharacterized protein YDR089W		7	7	7	9.3	9.3	9.3	12	321940	65172	0	30146000	0	0	0.284387	0.0646323	0.17451	0.001	0
Q12466	Q12466	Tricalbin-1	TCB1	23	23	22	27.7	27.7	26.6	27	204700	0	0	11888000	0	0	0.180822	0.0147861	0.0978043	0.001	0
P32939	P32939	GTP-binding protein YPT7	YPT7	5	5	5	29.8	29.8	29.8	52	864040	754980	360930	50451000	0	0	0.763253	0.748728	0.75599	0.336375	-1.1683
P13185	P13185	Serine/threonine protein kinase KIN1	KIN1	7	6	6	8.9	7.3	7.3	6	189800	0	0	0	0	0	0.16766	0.0210795	0.09437	0.001	0
P40079	P40079	U3 small nucleolar ribonucleoprotein protein LCP5	LCP5	15	15	15	48.5	48.5	48.5	146	697400	343980	6641100	0	95063000	403980000	0.616051	0.341132	0.478591	6.18928	3.69291
Q01454	Q01454	DNA polymerase alpha-binding protein	CTF4	17	17	17	21	21	21	65	227680	1855200	881020	48918000	138100000	91832000	0.201122	1.83984	1.02048	0.821081	-0.313651
Q12050	Q12050	Telomere length regulation protein ELG1	ELG1	19	19	19	26.4	26.4	26.4	79	236760	463230	1489100	34315000	78092000	124480000	0.209143	0.459394	0.334268	1.38779	2.05371
Q04660	Q04660	Ribosome biogenesis protein ERB1	ERB1	40	40	40	53.8	53.8	53.8	644	317790	3490200	86329000	38711000	358840000	6800200192	0.280721	3.4613	1.87101	80.4557	5.42631
P07261	P07261	Glycolytic genes transcriptional activator GCR1	GCR1	19	19	19	29.7	29.7	29.7	125	270550	1796600	1037000	42389000	169730000	142030000	0.238991	1.78172	1.01036	0.966449	-0.0640992
P25441	P25441	DNA-directed RNA polymerase III subunit RPC4	RPC53	12	12	12	29.4	29.4	29.4	62	550660	2219300	975550	27603000	99818000	99552000	0.486427	2.20092	1.34367	0.90918	-0.563546
Q03281	Q03281	Inner nuclear membrane protein HEH2	HEH2	21	21	21	35.3	35.3	35.3	119	305410	513350	2124700	0	125990000	240480000	0.269785	0.509099	0.389442	1.98015	2.34613
P04051	P04051	DNA-directed RNA polymerase III subunit RPC1	RPO31	12	12	12	9.7	9.7	9.7	18	123980	46696	2272800	0	0	0	0.109518	0.0463093	0.0779137	2.11817	4.7648
Q12100	Q12100	Probable serine/threonine-protein kinase RTK1	RTK1	8	8	8	21.1	21.1	21.1	41	388630	273910	39775	37896000	31522000	0	0.343298	0.271642	0.30747	0.037069	-3.05216
P40506	P40506	Phosphopantothenate--cysteine ligase CAB2	CAB2	10	10	10	34.5	34.5	34.5	61	492830	393460	81622	50537000	41050000	0	0.435343	0.390202	0.412772	0.076069	-2.43997
Q12490;Q04214;Q12266;Q04215	Q12490;Q04214	Transposon Ty1-BL Gag-Pol polyprotein;Capsid protein;Ty1 protease;Integrase;Reverse transcriptase/ribonuclease H;Transposon Ty1-MR1 Gag-Pol polyprotein;Capsid protein;Ty1 protease;Integrase;Reverse transcriptase/ribonuclease H	TY1B-BL;TY1B-MR1	39	7	1	28.1	5.7	1.1	39	143990	129210	42768	30761000	35500000	16192000	0.127194	0.12814	0.127667	0.0398583	-1.67943
P39929	P39929	Vacuolar-sorting protein SNF7	SNF7	4	4	4	18.3	18.3	18.3	26	770240	0	501920	53989000	0	35548000	0.680394	0.0409093	0.360652	0.467773	0.375201
Q12343	Q12343	Mediator of RNA polymerase II transcription subunit 4	MED4	7	7	7	23.9	23.9	23.9	15	511300	187970	0	27601000	25871000	0	0.451658	0.186413	0.319036	0.001	0
P23643	P23643	Vacuolar protein sorting-associated protein 3	VPS3	5	5	5	6	6	6	6	198520	0	0	0	0	0	0.175363	0.055799	0.115581	0.001	0
P23776	P23776	Glucan 1,3-beta-glucosidase I/II	EXG1	12	12	12	38.2	38.2	38.2	155	592880	436740	1170400	66725000	64494000	88737000	0.523722	0.433123	0.478423	1.09077	1.18899
P32353	P32353	C-5 sterol desaturase	ERG3	6	6	6	14.8	14.8	14.8	57	760200	450500	601340	33537000	29228000	27591000	0.671525	0.446769	0.559147	0.560429	0.00330248
O14455	O14455	60S ribosomal protein L36-B	RPL36B	5	5	1	36	36	12	40	2660500	1217800	8558400	61835000	0	77745000	2.35016	1.20772	1.77894	7.97614	2.16467
Q03063	Q03063	Down-regulator of invasive growth 1	DIG1	13	13	13	48.5	48.5	48.5	109	441210	1655700	7326200	43569000	129680000	364140000	0.389744	1.64199	1.01587	6.82777	2.7487
Q03330	Q03330	Histone acetyltransferase GCN5	GCN5	10	10	10	23.7	23.7	23.7	45	422220	1020100	1414900	31557000	67145000	73144000	0.372969	1.01165	0.692311	1.31864	0.929558
Q04697	Q04697	Glucose-signaling factor 2	GSF2	12	12	12	37	37	37	62	526600	507360	625970	59284000	67119000	41916000	0.465174	0.503159	0.484166	0.583383	0.268941
Q12020	Q12020	Protein SRL2	SRL2	11	11	11	28.3	28.3	28.3	96	551340	1385200	3184400	42104000	108470000	147140000	0.487028	1.37373	0.930379	2.96775	1.67348
P00360	P00360	Glyceraldehyde-3-phosphate dehydrogenase 1	TDH1	17	9	9	59	32.2	32.2	61	475640	187910	370860	41125000	0	35504000	0.420158	0.186354	0.303256	0.345629	0.188688
P41910	P41910	Repressor of RNA polymerase III transcription MAF1	MAF1	3	3	3	8.4	8.4	8.4	33	694160	614270	434050	28669000	30838000	23259000	0.613188	0.609183	0.611186	0.40452	-0.5954
P32457	P32457	Cell division control protein 3	CDC3	6	6	6	12.1	12.1	12.1	5	357620	0	0	25346000	0	0	0.315905	0.0624405	0.189173	0.001	0
P32368	P32368	Phosphoinositide phosphatase SAC1	SAC1	6	6	6	12.8	12.8	12.8	12	287540	0	0	34288000	0	0	0.253999	0.0381549	0.146077	0.001	0
P43554	P43554	SWI/SNF global transcription activator complex subunit SWP82	SWP82	12	12	12	23.6	23.6	23.6	56	286880	1440800	1290600	38991000	69155000	114420000	0.253416	1.42887	0.841143	1.2028	0.515969
P53629	P53629	Sterol O-acyltransferase 2	ARE2	5	5	5	7.8	7.8	7.8	27	412250	204980	71947	24429000	20758000	0	0.364162	0.203283	0.283722	0.0670522	-2.08112
P53215	P53215	tRNA(His) guanylyltransferase	THG1	3	3	3	13.5	13.5	13.5	22	792110	285080	319940	44898000	0	0	0.699713	0.282719	0.491216	0.298173	-0.720207
P47089	P47089	Translation machinery-associated protein 22	TMA22	3	3	3	20.2	20.2	20.2	41	1143200	651210	715310	0	0	0	1.00985	0.645817	0.827833	0.666645	-0.312422
P53552	P53552	THO complex subunit 2	THO2	46	46	46	30.4	30.4	30.4	194	111080	852370	3309900	22700000	197870000	482300000	0.0981229	0.845312	0.471717	3.08472	2.70914
P40956	P40956	Protein GTS1	GTS1	7	7	7	21.2	21.2	21.2	48	680930	476120	266900	34555000	39991000	0	0.601502	0.472177	0.53684	0.248742	-1.10984
Q08245	Q08245	Protein ZEO1	ZEO1	3	3	3	21.2	21.2	21.2	13	1700200	0	0	40713000	0	0	1.50188	0.017912	0.759895	0.001	0
P40352	P40352	DNA repair and recombination protein RAD26	RAD26	7	7	7	6.5	6.5	6.5	16	199990	2422000	3149800	0	0	0	0.176662	2.40194	1.2893	2.93551	1.18702
P32783	P32783	mRNA cap guanine-N7 methyltransferase	ABD1	9	9	9	20.2	20.2	20.2	73	484650	482600	1673400	34343000	60057000	98209000	0.428117	0.478604	0.45336	1.55955	1.7824
P38129	P38129	Transcription initiation factor TFIID subunit 5	TAF5	8	8	8	12.3	12.3	12.3	37	241990	702280	701680	38219000	62547000	56328000	0.213763	0.696465	0.455114	0.653942	0.522937
Q12433	Q12433	Protein AHC1	AHC1	6	6	6	13.6	13.6	13.6	19	327850	348730	850830	0	0	44429000	0.289607	0.345842	0.317725	0.792945	1.31944
P40154	P40154	Ino eighty subunit 2	IES2	4	4	4	18.8	18.8	18.8	22	723850	3362900	722580	27997000	84127000	0	0.639415	3.33505	1.98723	0.67342	-1.56118
P21182	P21182	S-adenosylmethionine decarboxylase proenzyme;S-adenosylmethionine decarboxylase alpha chain;S-adenosylmethionine decarboxylase beta chain	SPE2	8	8	8	26	26	26	47	531120	457440	0	40110000	35276000	0	0.469167	0.453652	0.461409	0.001	0
P33734	P33734	Imidazole glycerol phosphate synthase hisHF;Glutamine amidotransferase;Cyclase	HIS7	13	13	13	28.3	28.3	28.3	23	279650	340500	0	25564000	15301000	0	0.24703	0.33768	0.292355	0.001	0
Q08826	Q08826	Sorting nexin-3	SNX3	3	3	3	26.5	26.5	26.5	25	1004600	387010	0	31571000	0	0	0.887417	0.383805	0.635611	0.001	0
Q02554	Q02554	Cold sensitive U2 snRNA suppressor 1	CUS1	17	17	17	40.4	40.4	40.4	102	358490	1034500	4812800	27941000	104600000	327900000	0.316673	1.02593	0.671303	4.48537	2.74019
P40957	P40957	Spindle assembly checkpoint component MAD1	MAD1	22	22	22	36.4	36.4	36.4	65	227970	1692500	931830	0	145030000	111880000	0.201378	1.67848	0.939931	0.868434	-0.114139
P45818	P45818	ATP-dependent RNA helicase ROK1	ROK1	22	22	22	45.9	45.9	45.9	233	322860	1785500	15497000	29848000	101200000	1298400000	0.285199	1.77071	1.02796	14.4427	3.81249
Q08967	Q08967	Flavin carrier protein 1	FLC1	2	2	2	2.6	2.6	2.6	10	321610	232510	0	0	0	0	0.284095	0.230585	0.25734	0.001	0
Q12369	Q12369	Protein SFI1	SFI1	6	6	6	7	7	7	8	197780	84372	0	22218000	0	0	0.17471	0.0836733	0.129191	0.001	0
P53286	P53286	Protein BTN2	BTN2	15	15	15	49.3	49.3	49.3	123	579250	862250	718270	29321000	41226000	62770000	0.511682	0.85511	0.683396	0.669404	-0.0298458
P36126	P36126	Phospholipase D1	SPO14	8	8	8	6.4	6.4	6.4	9	109370	19514	0	0	0	0	0.0966123	0.0193524	0.0579824	0.001	0
P47173	P47173	Uncharacterized protein YJR142W		6	6	6	18.4	18.4	18.4	22	441520	163360	0	33291000	24100000	0	0.390018	0.162007	0.276013	0.001	0
P25043	P25043	Proteasome subunit beta type-2	PUP1	4	4	4	16.5	16.5	16.5	35	960660	322340	1977300	50898000	0	52733000	0.848602	0.319671	0.584136	1.84278	1.6575
Q03088	Q03088	Styryl dye vacuolar localization protein 3	SVL3	6	6	6	9.7	9.7	9.7	7	288420	0	0	25119000	0	0	0.254777	0.0978653	0.176321	0.001	0
P40002	P40002	Transcriptional regulator MIT1	MIT1	2	2	2	4.8	4.8	4.8	18	861930	951260	0	21347000	25744000	0	0.761389	0.943383	0.852386	0.001	0
P53974	P53974	Actin-regulating kinase 1	ARK1	7	6	6	12.2	11.1	11.1	12	295850	99869	0	0	16264000	0	0.26134	0.099042	0.180191	0.001	0
P03871	P03871	Partitioning protein REP1	REP1	4	4	4	12.9	12.9	12.9	55	470930	236840	1177300	27698000	0	58241000	0.415998	0.234879	0.325438	1.0972	1.75338
P53829	P53829	Protein CAF40	CAF40	7	7	7	18.5	18.5	18.5	33	588040	239380	0	33218000	23142000	0	0.519447	0.237398	0.378422	0.001	0
P20053	P20053	U4/U6 small nuclear ribonucleoprotein PRP4	PRP4	8	8	8	17.2	17.2	17.2	60	447500	440490	2096300	31638000	55758000	107560000	0.395301	0.436842	0.416071	1.95368	2.23129
P25567	P25567	RNA-binding protein SRO9	SRO9	26	26	26	68.2	68.2	68.2	353	446260	514030	3503300	32612000	0	274910016	0.394205	0.509773	0.451989	3.26496	2.8527
P14306	P14306	Carboxypeptidase Y inhibitor	TFS1	7	7	7	54.3	54.3	54.3	27	1039800	0	0	45542000	0	0	0.918511	0.0368639	0.477687	0.001	0
P35817	P35817	Bromodomain-containing factor 1	BDF1	19	19	19	23.6	23.6	23.6	89	298840	2021600	3203400	28911000	116670000	223930000	0.263981	2.00486	1.13442	2.98546	1.396
P53893	P53893	Ribosome assembly protein 1	RIA1	16	16	16	17.8	17.8	17.8	23	174590	0	0	16050000	0	0	0.154225	0.0302902	0.0922574	0.001	0
P47169	P47169	Sulfite reductase [NADPH] subunit beta	MET5	14	14	13	13.5	13.5	13	16	128410	24442	0	18031000	0	0	0.113431	0.0242396	0.0688355	0.001	0
Q12377	Q12377	26S proteasome regulatory subunit RPN6	RPN6	9	9	9	24.9	24.9	24.9	42	439270	61330	0	42971000	0	0	0.388031	0.0608221	0.224426	0.001	0
P53271	P53271	Conserved oligomeric Golgi complex subunit 2	COG2	5	5	5	20.2	20.2	20.2	66	542350	333810	143310	52838000	61379000	0	0.479087	0.331046	0.405066	0.13356	-1.60067
P40093	P40093	UPF0160 protein YER156C	YER156C	9	9	9	25.1	25.1	25.1	24	460230	756050	361050	48548000	52153000	0	0.406546	0.749789	0.578167	0.336486	-0.780939
P10127	P10127	Alcohol dehydrogenase 4	ADH4	6	6	6	21.2	21.2	21.2	35	703820	1547000	67861	53033000	57613000	0	0.621722	1.53419	1.07796	0.0632442	-4.09122
P53723	P53723	UPF0674 endoplasmic reticulum membrane protein YNR021W		5	5	5	14.6	14.6	14.6	21	397470	272670	0	21105000	25833000	0	0.351106	0.270412	0.310759	0.001	0
P53313	P53313	Protein SDA1	SDA1	24	24	24	32.5	32.5	32.5	299	284750	424690	11582000	35189000	48131000	819680000	0.251535	0.421173	0.336354	10.794	5.00411
P07246	P07246	Alcohol dehydrogenase 3, mitochondrial	ADH3	10	8	8	31.2	23.7	23.7	25	410920	278700	0	29550000	27887000	0	0.362987	0.276392	0.31969	0.001	0
Q12043	Q12043	Lipase 5	TGL5	13	13	13	21.5	21.5	21.5	24	282440	1662100	0	37081000	94505000	0	0.249494	1.64834	0.948915	0.001	0
P38146	P38146	GTP-binding protein YPT10	YPT10	6	6	6	33.2	33.2	33.2	13	689490	126940	0	22850000	0	0	0.609063	0.125889	0.367476	0.001	0
Q04170	Q04170	Uncharacterized protein YDR391C	YDR391C	5	5	5	21.1	21.1	21.1	31	895550	542720	527920	35663000	0	28142000	0.791087	0.538226	0.664656	0.492004	-0.433939
Q12018	Q12018	Cell division control protein 53	CDC53	14	14	14	21.3	21.3	21.3	30	182650	152510	35237	12933000	9714000	0	0.161344	0.151247	0.156296	0.0328397	-2.25077
P38213	P38213	Protein DSF2	DSF2	5	5	5	6.7	6.7	6.7	18	255480	32231	0	16596000	0	0	0.225679	0.0319641	0.128822	0.001	0
P89102	P89102	Exocyst complex component SEC5	SEC5	8	8	8	8.9	8.9	8.9	15	150740	65332	0	23063000	0	0	0.133157	0.064791	0.0989738	0.001	0
P53617	P53617	Protein NRD1	NRD1	13	13	13	23.8	23.8	23.8	63	338740	373580	2562700	28400000	26812000	184490000	0.299227	0.370486	0.334857	2.38835	2.8344
P32832	P32832	Chromatin structure-remodeling complex subunit RSC7	NPL6	14	14	14	35.2	35.2	35.2	78	325320	1124700	849540	47359000	112060000	100550000	0.287372	1.11539	0.701379	0.791743	0.174837
Q05567	Q05567	Sphingosine-1-phosphate lyase	DPL1	10	10	10	23.1	23.1	23.1	35	235020	269320	57958	38470000	33324000	0	0.207606	0.26709	0.237348	0.0540149	-2.13557
P23292;P23291	P23292	Casein kinase I homolog 2	YCK2	3	3	3	7.7	7.7	7.7	8	377590	158240	0	19572000	0	0	0.333545	0.15693	0.245237	0.001	0
Q08004	Q08004	Bud site selection protein 20	BUD20	9	9	9	47	47	47	213	1084600	4359600	23811000	0	210590000	567400000	0.958085	4.3235	2.64079	22.1911	3.07094
P38765	P38765	Uncharacterized isomerase YHI9	YHI9	4	4	4	17.7	17.7	17.7	22	667010	0	66154	50964000	0	0	0.589205	0.0296475	0.309426	0.0616533	-2.32735
Q08444	Q08444	20S-pre-rRNA D-site endonuclease NOB1	NOB1	20	20	20	49.2	49.2	49.2	270	426550	297690	11618000	25444000	22806000	644480000	0.376794	0.295225	0.33601	10.8276	5.01007
Q04233	Q04233	Protein GIS4	GIS4	6	6	6	9.8	9.8	9.8	10	370030	253700	0	39105000	39723000	0	0.326867	0.251599	0.289233	0.001	0
P53337	P53337	ER-derived vesicles protein ERV29	ERV29	2	2	2	7.7	7.7	7.7	15	607210	719550	0	0	32842000	0	0.536381	0.713592	0.624986	0.001	0
P32600	P32600	Serine/threonine-protein kinase TOR2	TOR2	8	8	6	3.2	3.2	2.5	12	65352	0	0	20831000	0	0	0.0577289	0.0239513	0.0408401	0.001	0
Q99297	Q99297	Mitochondrial 2-oxodicarboxylate carrier 2	ODC2	3	3	3	12.4	12.4	12.4	38	498090	316550	695920	0	0	45971000	0.439989	0.313929	0.376959	0.648574	0.782864
P38892	P38892	Probable S-adenosylmethionine-dependent methyltransferase CRG1	CRG1	6	6	6	22.7	22.7	22.7	49	496890	252940	199500	40483000	30838000	0	0.438929	0.250845	0.344887	0.185927	-0.891387
P24004	P24004	Peroxisomal ATPase PEX1	PEX1	4	4	4	4.2	4.2	4.2	11	162400	0	0	18283000	0	0	0.143457	0.0436	0.0935283	0.001	0
P46990;P05740	P46990;P05740	60S ribosomal protein L17-B;60S ribosomal protein L17-A	RPL17B;RPL17A	4	4	4	25	25	25	41	1206100	521940	2769300	39799000	39404000	59655000	1.06541	0.517618	0.791515	2.58089	1.70518
Q05854	Q05854	Uncharacterized transcriptional regulatory protein YLR278C		13	13	13	12.5	12.5	12.5	50	159020	1235400	818450	30479000	106190000	58774000	0.140471	1.22517	0.68282	0.762768	0.159738
P53064	P53064	RNA polymerase-associated protein RTF1	RTF1	11	11	11	21.9	21.9	21.9	37	323720	329200	1202000	0	25506000	75309000	0.285959	0.326474	0.306217	1.12022	1.87116
P21243	P21243	Proteasome subunit alpha type-1	SCL1	9	9	9	41.3	41.3	41.3	22	441790	159430	0	35276000	0	0	0.390257	0.15811	0.274183	0.001	0
P38339	P38339	RHO GTPase-activating protein RGD1	RGD1	10	10	10	17.1	17.1	17.1	8	232950	0	0	0	0	0	0.205777	0.0287785	0.117278	0.001	0
Q08925	Q08925	RNA-binding protein MRN1	MRN1	8	8	8	19	19	19	16	309040	496800	0	35608000	32146000	0	0.272991	0.492686	0.382839	0.001	0
Q04432	Q04432	Glutathione-independent glyoxalase HSP31	HSP31	8	8	8	48.1	48.1	48.1	34	833290	554840	0	38284000	30673000	0	0.736089	0.550245	0.643167	0.001	0
P47103	P47103	Peptidyl-prolyl cis-trans isomerase CYP7	CPR7	6	6	6	14.5	14.5	14.5	19	438230	420940	0	36304000	31877000	0	0.387112	0.417454	0.402283	0.001	0
Q12136	Q12136	Something about silencing protein 10	SAS10	22	22	22	39.3	39.3	39.3	298	319870	3537100	15053000	19370000	272969984	1002800000	0.282558	3.50781	1.89518	14.0289	2.88799
P47044	P47044	LOG family protein YJL055W		6	6	6	34.3	34.3	34.3	25	692840	928150	0	31726000	35982000	0	0.612022	0.920464	0.766243	0.001	0
Q12009	Q12009	tRNA (guanine-N(7)-)-methyltransferase	TRM8	6	6	6	24.1	24.1	24.1	60	519270	1028700	2474600	36804000	62142000	109120000	0.458699	1.02018	0.73944	2.30624	1.64104
P25340	P25340	Delta(24(24(1)))-sterol reductase	ERG4	5	5	5	7.8	7.8	7.8	34	461480	458100	484020	45741000	0	0	0.40765	0.454307	0.430978	0.45109	0.0658017
P32454	P32454	Aminopeptidase 2, mitochondrial	APE2	27	27	25	33.7	33.7	31.9	36	150720	43525	297180	8729700	6082500	0	0.133139	0.0431646	0.0881518	0.276962	1.65163
P38993	P38993	Iron transport multicopper oxidase FET3	FET3	6	6	6	15.9	15.9	15.9	10	634930	0	0	0	0	0	0.560867	0.025561	0.293214	0.001	0
Q12213	Q12213	60S ribosomal protein L7-B	RPL7B	16	2	2	59.8	9	9	32	685940	328410	1579400	0	0	64985000	0.605927	0.32569	0.465809	1.47195	1.65992
P34163	P34163	Sterol esterase TGL1	TGL1	11	11	11	19.2	19.2	19.2	11	263160	0	0	0	0	0	0.232463	0.022948	0.127706	0.001	0
Q12000	Q12000	Translation machinery-associated protein 46	TMA46	8	8	8	24.6	24.6	24.6	84	477440	232050	0	0	0	0	0.421748	0.230128	0.325938	0.001	0
Q12178	Q12178	Cytosine deaminase	FCY1	1	1	1	7	7	7	44	901580	691380	588300	30471000	35622000	20082000	0.796414	0.685655	0.741034	0.548276	-0.434638
Q03219	Q03219	Uncharacterized protein YMR178W		5	5	5	24.8	24.8	24.8	23	540080	625790	0	26612000	36104000	0	0.477081	0.620608	0.548845	0.001	0
Q08561	Q08561	Ino eighty subunit 4	IES4	3	3	3	25.9	25.9	25.9	9	1153000	0	0	0	0	0	1.01851	0.0607613	0.539634	0.001	0
P36017	P36017	Vacuolar protein sorting-associated protein 21	VPS21	8	8	7	45.2	45.2	40	8	537820	0	0	0	0	0	0.475085	0.0142202	0.244653	0.001	0
P38116	P38116	ADP-ribosylation factor-like protein 1	ARL1	5	5	5	25.1	25.1	25.1	26	723850	459120	201420	29399000	27726000	0	0.639415	0.455318	0.547367	0.187717	-1.54395
P32464	P32464	Protein HYM1	HYM1	5	5	5	12.5	12.5	12.5	20	345810	34170	49219	20380000	0	0	0.305472	0.033887	0.16968	0.0458705	-1.88718
P22224	P22224	Exocyst complex component SEC15	SEC15	3	3	3	3.6	3.6	3.6	5	189170	0	0	16691000	0	0	0.167104	0.0345377	0.100821	0.001	0
Q02908	Q02908	Elongator complex protein 3	ELP3	16	16	16	30.3	30.3	30.3	33	273000	208940	0	19076000	20208000	0	0.241155	0.20721	0.224183	0.001	0
P36101	P36101	tRNA threonylcarbamoyladenosine dehydratase 2	TCD2	12	12	12	33.6	33.6	33.6	29	327930	73130	0	44421000	0	0	0.289678	0.0725244	0.181101	0.001	0
P40009	P40009	Golgi apyrase	YND1	4	4	4	7.3	7.3	7.3	5	223940	0	0	17527000	0	0	0.197818	0.00799731	0.102908	0.001	0
P25604	P25604	Suppressor protein STP22 of temperature-sensitive alpha-factor receptor and arginine permease	STP22	3	3	3	10.9	10.9	10.9	9	711230	0	0	30723000	0	0	0.628267	0.0886709	0.358469	0.001	0
P27472	P27472	Glycogen [starch] synthase isoform 2	GSY2	8	8	7	12.6	12.6	11.3	15	236880	0	0	25039000	0	0	0.209249	0.0366186	0.122934	0.001	0
Q05775	Q05775	Eukaryotic translation initiation factor 3 subunit J	HCR1	14	14	14	53.6	53.6	53.6	55	705310	241690	0	56724000	0	0	0.623038	0.239689	0.431363	0.001	0
P39016	P39016	Suppressor protein MPT5	MPT5	8	8	8	10.8	10.8	10.8	37	241620	143140	0	0	0	0	0.213436	0.141955	0.177695	0.001	0
P36018	P36018	GTP-binding protein YPT52	YPT52	7	6	6	35	30.3	30.3	26	551330	73285	113810	41915000	0	0	0.487019	0.0726781	0.279849	0.106067	-1.39967
Q12443	Q12443	Reticulon-like protein 2	RTN2	4	4	4	12	12	12	10	383180	0	0	22825000	0	0	0.338483	0.0380155	0.188249	0.001	0
P38837	P38837	Protein NSG1	NSG1	9	9	9	30.6	30.6	30.6	76	847360	442230	144720	58564000	0	0	0.748518	0.438568	0.593543	0.134874	-2.13774
P13856	P13856	Ras-related protein RSR1	RSR1	3	3	3	12.5	12.5	12.5	15	400740	55857	122910	29210000	0	0	0.353995	0.0553945	0.204695	0.114548	-0.837522
P07285	P07285	Anthranilate phosphoribosyltransferase	TRP4	8	8	8	22.9	22.9	22.9	31	400680	563210	283900	39014000	44577000	37275000	0.353942	0.558546	0.456244	0.264585	-0.786073
P40217	P40217	Eukaryotic translation initiation factor 3 subunit I	TIF34	5	5	5	23.1	23.1	23.1	13	379090	139290	0	0	0	0	0.33487	0.138137	0.236503	0.001	0
P40485	P40485	Phosphatidylinositol 4,5-bisphosphate-binding protein SLM1	SLM1	3	3	3	4.7	4.7	4.7	8	301220	0	0	15404000	0	0	0.266084	0.0139251	0.140004	0.001	0
P52892	P52892	Probable alanine aminotransferase	ALT2	6	6	6	16	16	16	29	289180	402860	0	0	36504000	0	0.255448	0.399524	0.327486	0.001	0
Q03758	Q03758	Ubiquitin ligase-binding protein BUL2	BUL2	6	5	5	6.7	5.9	5.9	8	174510	388900	0	0	0	0	0.154154	0.38568	0.269917	0.001	0
P40037	P40037	Protein HMF1	HMF1	5	5	5	37.2	37.2	37.2	35	1064400	471350	6437700	45441000	29499000	0	0.940241	0.467447	0.703844	5.99972	3.09157
Q04952	Q04952	1,3-beta-glucan synthase component FKS3	FKS3	6	5	5	3.9	3.3	3.3	13	109380	430230	627910	0	0	111380000	0.0966212	0.426667	0.261644	0.585191	1.1613
Q99257	Q99257	mRNA export factor MEX67	MEX67	8	8	8	18.2	18.2	18.2	49	309020	244200	352770	27596000	26965000	30794000	0.272974	0.242178	0.257576	0.32877	0.352081
P38326	P38326	SWR1-complex protein 5	SWC5	9	9	9	35	35	35	47	411260	1061000	953290	40768000	56670000	67849000	0.363288	1.05221	0.707751	0.888434	0.328023
P53866	P53866	Protein SQS1	SQS1	27	27	27	38.1	38.1	38.1	403	238570	341390	9863800	31229000	39298000	912529984	0.210742	0.338563	0.274652	9.19273	5.06482
P53971	P53971	FKBP12-associated protein 1	FAP1	9	9	9	11.5	11.5	11.5	11	147740	0	0	0	0	0	0.130507	0.0664335	0.09847	0.001	0
P40354	P40354	Protein N-terminal amidase	NTA1	10	10	10	26.3	26.3	26.3	20	295210	183870	0	0	0	0	0.260775	0.182347	0.221561	0.001	0
Q04636	Q04636	FACT complex subunit POB3	POB3	9	9	9	20.3	20.3	20.3	48	253970	507240	481880	32533000	46122000	40472000	0.224345	0.50304	0.363692	0.449096	0.304305
Q12063	Q12063	Dehydrodolichyl diphosphate syntase complex subunit NUS1	NUS1	6	6	6	16.3	16.3	16.3	20	350420	318950	0	31003000	24281000	0	0.309545	0.316309	0.312927	0.001	0
P04710	P04710	ADP,ATP carrier protein 1	AAC1	4	3	3	10	6.1	6.1	11	386520	242950	0	0	0	0	0.341434	0.240938	0.291186	0.001	0
Q12074	Q12074	Spermidine synthase	SPE3	11	11	11	41	41	41	49	561410	560580	0	22184000	22848000	0	0.495923	0.555938	0.525931	0.001	0
P40017	P40017	Carnitine O-acetyltransferase YAT2	YAT2	9	9	9	10.8	10.8	10.8	11	151500	0	0	0	0	0	0.133828	0.0477223	0.0907751	0.001	0
Q03750	Q03750	Transcription initiation factor TFIID subunit 8	TAF8	9	9	9	21.2	21.2	21.2	50	425350	1790300	1123300	41838000	69063000	74231000	0.375734	1.77547	1.0756	1.04688	-0.0390545
P0CX52;P0CX51	P0CX52;P0CX51	40S ribosomal protein S16-B;40S ribosomal protein S16-A	RPS16B;RPS16A	2	2	2	18.2	18.2	18.2	13	721400	0	463810	0	0	0	0.637251	0.0490011	0.343126	0.432255	0.333145
Q3E792;P0C0T4	Q3E792;P0C0T4	40S ribosomal protein S25-A;40S ribosomal protein S25-B	RPS25A;RPS25B	7	7	7	47.2	47.2	47.2	90	1794900	734800	10225000	82351000	34093000	195690000	1.58553	0.728715	1.15712	9.52936	3.04184
P53943	P53943	Probable transporter AQR1	AQR1	1	1	1	1.7	1.7	1.7	12	324800	223150	0	0	0	0	0.286913	0.221302	0.254108	0.001	0
P54885	P54885	Gamma-glutamyl phosphate reductase	PRO2	11	11	11	31.1	31.1	31.1	41	274070	121760	50212	0	0	0	0.242101	0.120752	0.181426	0.0467959	-1.95493
P35845	P35845	Oxysterol-binding protein homolog 1	SWH1	9	9	9	10.4	10.4	10.4	7	116810	0	0	0	0	0	0.103184	0.0160341	0.0596093	0.001	0
Q03407	Q03407	Serine/threonine-protein kinase PKH1	PKH1	10	10	9	15.5	15.5	14.5	22	182610	0	0	0	0	0	0.161309	0.0352202	0.0982647	0.001	0
P39944	P39944	Ubiquitin carboxyl-terminal hydrolase 5	UBP5	4	4	4	5.3	5.3	5.3	9	202270	0	0	0	0	0	0.178676	0.0659052	0.122291	0.001	0
P40958	P40958	Mitotic spindle checkpoint component MAD2	MAD2	5	5	5	28.1	28.1	28.1	17	471590	348370	0	27110000	26030000	0	0.416581	0.345485	0.381033	0.001	0
Q05905	Q05905	Protein HRI1	HRI1	13	13	13	48.8	48.8	48.8	65	504920	114940	0	1165500032	0	0	0.446023	0.113988	0.280005	0.001	0
P40498	P40498	U3 small nucleolar RNA-associated protein 25	UTP25	29	29	29	44.1	44.1	44.1	226	191010	1924900	8700700	0	229670000	716609984	0.168729	1.90896	1.03884	8.10876	2.9645
P43579	P43579	Ino eighty subunit 1	IES1	9	9	9	14.2	14.2	14.2	16	171370	626270	200010	0	41397000	34276000	0.15138	0.621084	0.386232	0.186403	-1.05105
P39007	P39007	Dolichyl-diphosphooligosaccharide--protein glycosyltransferase subunit STT3	STT3	6	6	6	7.4	7.4	7.4	9	212060	110170	82816	0	0	0	0.187324	0.109258	0.148291	0.0771817	-0.942098
Q04347	Q04347	Bud site selection protein 22	BUD22	14	14	14	28.5	28.5	28.5	105	317590	185010	6590000	0	0	412620000	0.280544	0.183478	0.232011	6.14166	4.72636
Q99186	Q99186	AP-2 complex subunit mu	APM4	12	12	12	22.8	22.8	22.8	60	248780	376310	0	99892000	54733000	0	0.219761	0.373194	0.296477	0.001	0
P25659	P25659	Silencing boundary-establishment protein FUB1	FUB1	2	2	2	9.6	9.6	9.6	8	693870	253450	0	49166000	0	0	0.612932	0.251351	0.432142	0.001	0
P43633	P43633	Serine/threonine-protein kinase Haspin homolog ALK1	ALK1	2	2	2	2.5	2.5	2.5	7	164840	0	0	0	0	0	0.145612	0.0807545	0.113183	0.001	0
P0C0X0	P0C0X0	40S ribosomal protein S28-B	RPS28B	3	3	1	47.8	47.8	16.4	32	1725200	1202800	4072000	0	0	50682000	1.52396	1.19284	1.3584	3.79497	1.48218
P87262;P40525	P87262;P40525	60S ribosomal protein L34-A;60S ribosomal protein L34-B	RPL34A;RPL34B	1	1	1	6.6	6.6	6.6	37	1374800	1319400	1488100	0	0	0	1.21443	1.30847	1.26145	1.38686	0.136734
P04076	P04076	Argininosuccinate lyase	ARG4	8	8	8	19.2	19.2	19.2	14	254420	66042	0	24716000	0	0	0.224743	0.0654951	0.145119	0.001	0
P53540	P53540	Spindle pole body component SPC98	SPC98	9	9	9	11.3	11.3	11.3	12	167120	267170	54657	0	0	0	0.147626	0.264958	0.206292	0.0509385	-2.01786
Q99288	Q99288	Broad-range acid phosphatase DET1	DET1	9	9	9	32.6	32.6	32.6	20	401630	0	0	24450000	0	0	0.354781	0.0122985	0.18354	0.001	0
P38225	P38225	Very long-chain fatty acid transport protein	FAT1	3	3	3	5.5	5.5	5.5	4	174680	255130	0	0	23394000	0	0.154304	0.253017	0.203661	0.001	0
Q12373	Q12373	HAT1-interacting factor 1	HIF1	12	12	12	40.8	40.8	40.8	211	425030	2550500	38632000	61036000	238430000	1602000000	0.375452	2.52938	1.45242	36.0037	4.63162
P38353	P38353	Sec sixty-one protein homolog	SSH1	3	3	3	9	9	9	31	397560	409690	179670	0	28411000	0	0.351186	0.406297	0.378742	0.167446	-1.17751
P38349	P38349	UBX domain-containing protein 7	UBX7	3	3	3	6.4	6.4	6.4	14	321730	0	0	24912000	0	0	0.284201	0.0519831	0.168092	0.001	0
P12904	P12904	5-AMP-activated protein kinase subunit gamma	SNF4	12	12	12	39.4	39.4	39.4	40	321000	154150	100860	44794000	26767000	0	0.283556	0.152874	0.218215	0.0939981	-1.21505
P32590	P32590	Heat shock protein homolog SSE2	SSE2	17	10	10	28	17.9	17.9	18	156270	0	0	20983000	0	0	0.138042	0.0342298	0.0861357	0.001	0
P52593	P52593	Nucleoporin NUP188	NUP188	11	11	11	7.6	7.6	7.6	24	94546	0	24963	24864000	0	0	0.0835175	0.0226845	0.053101	0.0232647	-1.1906
Q06287	Q06287	Ribosomal RNA small subunit methyltransferase NEP1	EMG1	10	10	10	54.4	54.4	54.4	73	418240	693610	4761900	43746000	75614000	201220000	0.369454	0.687866	0.52866	4.43793	3.06948
Q07362	Q07362	Protein PBP4	PBP4	10	10	10	61.6	61.6	61.6	117	606190	66897	0	63453000	0	0	0.53548	0.066343	0.300911	0.001	0
Q03898	Q03898	Filament protein FIN1	FIN1	8	8	8	32.3	32.3	32.3	30	350380	943720	1545500	54053000	89726000	60550000	0.309509	0.935905	0.622707	1.44035	1.2098
Q05123	Q05123	Actin-like protein ARP9	ARP9	15	15	15	28.3	28.3	28.3	53	316140	795690	0	25228000	48671000	0	0.279263	0.789101	0.534182	0.001	0
Q05543	Q05543	Regulator of Ty1 transposition protein 103	RTT103	11	11	11	29.8	29.8	29.8	41	387760	1912500	2308100	27037000	86611000	63819000	0.342529	1.89666	1.1196	2.15107	0.942077
Q03338	Q03338	U4/U6 small nuclear ribonucleoprotein PRP3	PRP3	17	17	17	38.8	38.8	38.8	58	263130	667920	2254600	0	54074000	152790000	0.232437	0.662389	0.447413	2.10121	2.23154
P38930	P38930	Casein kinase II subunit beta	CKB2	6	6	6	16.7	16.7	16.7	63	595470	800600	3704900	25276000	33134000	106470000	0.52601	0.79397	0.65999	3.45284	2.38727
Q99287	Q99287	Protein SEY1	SEY1	18	18	18	22.6	22.6	22.6	27	148590	179930	45596	15729000	9586800	0	0.131257	0.17844	0.154849	0.0424939	-1.86553
P52917	P52917	Vacuolar protein sorting-associated protein 4	VPS4	3	3	3	9.2	9.2	9.2	13	249160	59703	0	20162000	0	0	0.220096	0.0592086	0.139652	0.001	0
P34244	P34244	Probable serine/threonine-protein kinase HSL1	HSL1	13	13	13	9.8	9.8	9.8	19	79888	12925	0	0	0	0	0.0705693	0.012818	0.0416936	0.001	0
P43123	P43123	UDP-N-acetylglucosamine pyrophosphorylase	QRI1	14	14	14	35.8	35.8	35.8	25	207860	0	0	41400000	0	0	0.183614	0.0470438	0.115329	0.001	0
Q04545	Q04545	Probable transcription factor TDA9	TDA9	11	11	11	8.7	8.7	8.7	28	117090	218910	503870	0	36305000	41013000	0.103432	0.217097	0.160265	0.46959	1.55095
P38616	P38616	Protein YGP1	YGP1	6	6	6	17.2	17.2	17.2	21	536450	0	0	0	0	0	0.473875	0.0359508	0.254913	0.001	0
P43616	P43616	Cys-Gly metallodipeptidase DUG1	DUG1	15	15	15	37.8	37.8	37.8	41	255990	63330	0	29710000	0	0	0.22613	0.0628056	0.144468	0.001	0
P38074	P38074	Protein arginine N-methyltransferase 1	HMT1	6	6	6	20.4	20.4	20.4	23	354520	0	233750	32248000	0	0	0.313166	0.0149193	0.164043	0.217847	0.409244
Q12180	Q12180	Halotolerance protein 9	HAL9	8	8	8	7.7	7.7	7.7	22	120320	131900	68818	0	0	16508000	0.106285	0.130808	0.118546	0.0641361	-0.886244
P00830	P00830	ATP synthase subunit beta, mitochondrial	ATP2	12	12	12	30.5	30.5	30.5	19	234640	0	0	12991000	0	0	0.20727	0.0816357	0.144453	0.001	0
P32468	P32468	Cell division control protein 12	CDC12	4	4	4	12	12	12	9	252400	75320	0	30532000	0	0	0.222958	0.0746963	0.148827	0.001	0
P32565	P32565	26S proteasome regulatory subunit RPN2	RPN2	12	11	11	11.7	11	11	12	116790	82329	0	0	0	0	0.103167	0.0816472	0.092407	0.001	0
P32458	P32458	Cell division control protein 11	CDC11	5	5	5	15.2	15.2	15.2	12	370780	168710	0	95258000	0	0	0.32753	0.167313	0.247421	0.001	0
P38742	P38742	Nitrogen permease regulator 3	NPR3	9	9	9	8.6	8.6	8.6	10	136670	0	0	15705000	0	0	0.120728	0.0197641	0.070246	0.001	0
P40007	P40007	Nucleolar protein 16	NOP16	20	20	20	49.8	49.8	49.8	251	897800	3713000	50323000	0	195490000	1027000000	0.793075	3.68225	2.23766	46.8993	4.3895
P38335	P38335	Maintenance of telomere capping protein 4	MTC4	6	6	6	9.4	9.4	9.4	8	149310	0	0	27525000	0	0	0.131893	0.0214796	0.0766865	0.001	0
P23180	P23180	Probable oxidoreductase AIM17	AIM17	7	7	7	22.8	22.8	22.8	19	297260	81650	0	0	0	0	0.262586	0.0809739	0.17178	0.001	0
P36084	P36084	Splicing factor MUD2	MUD2	12	12	12	29.6	29.6	29.6	85	214410	860520	4050800	28488000	75492000	267560000	0.1894	0.853394	0.521397	3.77521	2.8561
P53731	P53731	Actin-related protein 2/3 complex subunit 2	ARC35	6	6	6	21.6	21.6	21.6	8	414050	0	0	0	0	0	0.365752	0.0384577	0.202105	0.001	0
P34072	P34072	Negative regulator of RAS-cAMP pathway	MKS1	3	3	3	5.3	5.3	5.3	7	238510	85992	0	18057000	0	0	0.210689	0.0852799	0.147984	0.001	0
Q12224	Q12224	Transcription factor RLM1	RLM1	7	7	7	12.7	12.7	12.7	30	294370	1891600	1570000	28186000	84651000	70105000	0.260033	1.87594	1.06798	1.46319	0.454224
P47108	P47108	Nucleolar pre-ribosomal-associated protein 2	URB2	15	15	15	12.3	12.3	12.3	47	97934	238740	185100	0	41859000	51786000	0.0865103	0.236763	0.161637	0.172507	0.0939003
P26786	P26786	40S ribosomal protein S7-A	RPS7A	8	5	5	54.7	41.1	41.1	55	560330	419670	3694000	0	0	196480000	0.494969	0.416195	0.455582	3.44268	2.91775
P40484	P40484	DBF2 kinase activator protein MOB1	MOB1	3	3	3	10.5	10.5	10.5	6	362010	0	0	0	0	0	0.319783	0.0233961	0.171589	0.001	0
P53261	P53261	Pescadillo homolog	NOP7	13	13	13	25.3	25.3	25.3	96	203940	293280	3849700	0	0	330929984	0.180151	0.290851	0.235501	3.58779	3.92929
P25382	P25382	Ribosome assembly protein 4	RSA4	17	17	17	32.6	32.6	32.6	82	210370	399940	2358900	19491000	53938000	214160000	0.185831	0.396628	0.29123	2.19842	2.91624
P22276	P22276	DNA-directed RNA polymerase III subunit RPC2	RET1	7	7	7	6.9	6.9	6.9	17	115100	0	0	0	0	0	0.101674	0.025144	0.063409	0.001	0
P35177	P35177	Transcriptional activator SPT7	SPT7	19	19	19	15.6	15.6	15.6	46	89701	1101400	653420	24789000	88124000	61898000	0.0792377	1.09228	0.585759	0.608966	0.0560544
P29366	P29366	Bud emergence protein 1	BEM1	6	6	6	13.1	13.1	13.1	10	225400	0	0	0	0	0	0.199108	0.0654469	0.132277	0.001	0
Q06263	Q06263	Vacuolar protein sorting-associated protein VTA1	VTA1	3	3	3	11.2	11.2	11.2	9	338030	138180	0	17515000	0	0	0.2986	0.137036	0.217818	0.001	0
Q99216	Q99216	Pre-rRNA-processing protein PNO1	PNO1	13	13	13	47.1	47.1	47.1	137	405020	942790	25725000	34831000	83553000	1236999936	0.357776	0.934983	0.646379	23.9748	5.213
P06700	P06700	NAD-dependent histone deacetylase SIR2	SIR2	22	22	20	44.8	44.8	41.3	244	207640	543780	30470000	0	70777000	2154800128	0.183419	0.539277	0.361348	28.397	6.29621
P0CX32;P0CX31	P0CX32;P0CX31	40S ribosomal protein S24-B;40S ribosomal protein S24-A	RPS24B;RPS24A	8	8	8	44.4	44.4	44.4	76	1003000	1291800	4915200	42986000	53089000	109110000	0.886003	1.2811	1.08355	4.5808	2.07983
Q06147	Q06147	Sphingoid long chain base kinase 5	LCB5	8	8	8	13	13	13	34	169320	158800	211550	15089000	16409000	23447000	0.149569	0.157485	0.153527	0.197158	0.360854
P53734	P53734	ATP-dependent RNA helicase DBP6	DBP6	24	24	24	44.5	44.5	44.5	125	151100	566190	3680700	21541000	85906000	372870016	0.133475	0.561501	0.347488	3.43029	3.30329
P39931	P39931	Protein SSP120	SSP120	7	7	7	29.5	29.5	29.5	50	535480	0	0	44328000	0	0	0.473018	0.0311517	0.252085	0.001	0
P46970	P46970	Nonsense-mediated mRNA decay protein 5	NMD5	12	12	12	12.9	12.9	12.9	22	122640	0	287090	0	0	0	0.108334	0.0266494	0.0674919	0.267558	1.98707
P43587	P43587	Type 1 phosphatases regulator YPI1	YPI1	1	1	1	9	9	9	20	840520	495100	384230	21886000	0	0	0.742476	0.491	0.616738	0.358089	-0.784338
P40462	P40462	Protein TMA108	TMA108	12	12	12	11.8	11.8	11.8	35	130170	214980	34431	0	0	0	0.114986	0.2132	0.164093	0.0320885	-2.35438
P20107	P20107	Zinc/cadmium resistance protein	ZRC1	1	1	1	3.8	3.8	3.8	17	650490	320710	265500	0	0	0	0.574612	0.318054	0.446333	0.247437	-0.85106
P22434	P22434	3,5-cyclic-nucleotide phosphodiesterase 1	PDE1	5	5	5	14.9	14.9	14.9	18	306840	0	0	19542000	0	0	0.271048	0.033923	0.152486	0.001	0
Q03786	Q03786	Probable gluconokinase	YDR248C	3	3	3	20.2	20.2	20.2	14	482070	385430	280820	0	25944000	0	0.425838	0.382238	0.404038	0.261715	-0.626496
P39720	P39720	Oleate-activated transcription factor 1	OAF1	11	11	11	11.7	11.7	11.7	47	115590	477030	462710	24266000	43495000	39355000	0.102107	0.47308	0.287593	0.43123	0.584428
P36135;P46955	P36135	Probable secreted beta-glucosidase UTH1	UTH1	4	4	4	10.4	10.4	10.4	52	963210	886900	0	0	0	0	0.850855	0.879556	0.865205	0.001	0
P43603;P32793	P43603;P32793	LAS seventeen-binding protein 3;Protein YSC84	LSB3;YSC84	8	8	8	18.5	18.5	18.5	31	250820	244060	98070	0	0	0	0.221563	0.242039	0.231801	0.0913979	-1.34265
P13574	P13574	Protein STE12	STE12	18	18	18	31.7	31.7	31.7	94	179990	1183500	9076400	29681000	107380000	564540032	0.158995	1.1737	0.666347	8.4589	3.66612
P25045	P25045	Serine palmitoyltransferase 1	LCB1	7	7	7	18.6	18.6	18.6	26	272660	305790	0	30992000	29705000	0	0.240855	0.303258	0.272056	0.001	0
P11986	P11986	Inositol-3-phosphate synthase	INO1	6	6	6	12.8	12.8	12.8	9	247920	60499	0	34531000	0	0	0.219001	0.059998	0.139499	0.001	0
P40008	P40008	Protein FMP52, mitochondrial	FMP52	9	9	9	45.9	45.9	45.9	19	379600	0	0	35371000	0	0	0.335321	0.0232007	0.179261	0.001	0
P36165	P36165	Lipase 4	TGL4	3	3	3	5.1	5.1	5.1	4	111530	99917	0	14325000	0	0	0.0985204	0.0990896	0.098805	0.001	0
P48164	P48164	40S ribosomal protein S7-B	RPS7B	10	10	7	57.4	57.4	43.7	110	472010	2086500	8950600	84457000	154020000	245470000	0.416952	2.06922	1.24309	8.34166	2.74641
P38061	P38061	60S ribosomal protein L32	RPL32	4	4	4	29.2	29.2	29.2	52	706750	839000	1554900	57471000	64546000	73554000	0.62431	0.832052	0.728181	1.44911	0.992802
P38688	P38688	Signal recognition particle subunit SRP72	SRP72	20	20	20	32.8	32.8	32.8	146	176320	633240	6121300	16653000	77560000	465380000	0.155753	0.627996	0.391875	5.70485	3.86372
Q05812	Q05812	Meiotic sister-chromatid recombination protein 3	MSC3	3	3	3	5.5	5.5	5.5	6	176160	0	0	12642000	0	0	0.155612	0.030625	0.0931182	0.001	0
P35172	P35172	Probable trehalase	NTH2	10	7	7	14.2	10	10	11	121580	0	0	0	0	0	0.107398	0.015613	0.0615055	0.001	0
Q05979	Q05979	Kynureninase	BNA5	7	7	7	20.8	20.8	20.8	22	327820	108490	0	24862000	0	0	0.289581	0.107592	0.198586	0.001	0
P22082	P22082	Transcription regulatory protein SNF2	SNF2	23	23	23	15.9	15.9	15.9	66	77237	303040	1018500	10955000	48937000	163250000	0.0682276	0.300531	0.184379	0.949208	2.36405
Q06407	Q06407	Rho-type GTPase-activating protein 2	RGA2	5	5	5	5.4	5.4	5.4	8	92218	31628	0	10447000	0	0	0.0814611	0.0313661	0.0564136	0.001	0
Q06623	Q06623	HDA1 complex subunit 3	HDA3	10	10	10	17.3	17.3	17.3	56	152060	489700	586000	0	44279000	54706000	0.134323	0.485645	0.309984	0.546132	0.817058
P38604	P38604	Lanosterol synthase	ERG7	6	6	6	9.7	9.7	9.7	21	176150	390470	60914	0	20938000	0	0.155603	0.387237	0.27142	0.0567698	-2.25733
Q04493	Q04493	Prefoldin subunit 5	GIM5	5	5	5	40.5	40.5	40.5	22	495630	159270	0	38732000	0	0	0.437816	0.157951	0.297884	0.001	0
Q00362	Q00362	Protein phosphatase PP2A regulatory subunit B	CDC55	7	7	7	15	15	15	11	194580	0	0	0	0	0	0.171883	0.0306453	0.101264	0.001	0
P05373	P05373	Delta-aminolevulinic acid dehydratase	HEM2	8	8	8	27.8	27.8	27.8	33	320310	221510	0	0	0	0	0.282947	0.219676	0.251311	0.001	0
P38961	P38961	25S rRNA (adenine(645)-N(1))-methyltransferase	RRP8	16	16	16	42.9	42.9	42.9	214	272130	1454100	17529000	0	167070000	977310016	0.240387	1.44206	0.841223	16.3364	4.27946
P28272	P28272	Dihydroorotate dehydrogenase (fumarate)	URA1	3	3	3	11.8	11.8	11.8	10	362340	0	47260	0	0	0	0.320074	0.0325445	0.176309	0.0440447	-2.00107
P38281	P38281	Actin patches distal protein 1	APD1	3	3	3	10.4	10.4	10.4	11	258330	185740	0	0	0	0	0.228197	0.184202	0.206199	0.001	0
P89105	P89105	RNA polymerase-associated protein CTR9	CTR9	12	12	12	12.3	12.3	12.3	45	88913	92915	272250	14710000	0	47746000	0.0785416	0.0921456	0.0853436	0.253728	1.57193
P38197	P38197	UPF0001 protein YBL036C		10	10	10	44	44	44	45	317510	145630	0	29071000	28119000	0	0.280473	0.144424	0.212449	0.001	0
P53852	P53852	Cysteine--tRNA ligase		3	3	3	4.4	4.4	4.4	2	119530	0	0	11753000	0	0	0.105587	0.027559	0.0665731	0.001	0
Q06409	Q06409	DOCK-like protein YLR422W	YLR422W	9	9	9	5.2	5.2	5.2	11	52157	0	0	0	0	0	0.0460731	0.0310321	0.0385526	0.001	0
P00890	P00890	Citrate synthase, mitochondrial	CIT1	6	6	6	13.8	13.8	13.8	6	214710	0	0	26396000	0	0	0.189665	0.0211991	0.105432	0.001	0
P25367	P25367	[PIN+] prion protein RNQ1	RNQ1	4	4	4	14.8	14.8	14.8	24	670290	0	1058000	15782000	0	19927000	0.592103	0.0480477	0.320075	0.986021	1.62321
P41815	P41815	Valine amino-acid permease	BAP3	2	2	1	3.1	3.1	2	6	242290	0	0	0	0	0	0.214028	0.0331038	0.123566	0.001	0
P54785	P54785	Transcriptional activator/repressor MOT3	MOT3	6	6	6	18.4	18.4	18.4	27	528500	1195500	1794300	27194000	34948000	53275000	0.466852	1.1856	0.826226	1.67223	1.01716
P53152	P53152	Ubiquitin-conjugating enzyme variant MMS2	MMS2	5	5	5	45.3	45.3	45.3	35	753220	1075200	155640	31497000	31754000	0	0.665359	1.0663	0.865828	0.145051	-2.57752
P53599	P53599	MAP kinase kinase kinase SSK2	SSK2	12	12	12	9.5	9.5	9.5	15	60590	0	0	230660000	0	0	0.0535224	0.102665	0.0780935	0.001	0
P33306	P33306	Protein BCK2	BCK2	2	2	2	3.3	3.3	3.3	4	180200	207300	0	0	13697000	0	0.15918	0.205583	0.182382	0.001	0
P47110	P47110	DNA polymerase delta subunit 3	POL32	1	1	1	5.1	5.1	5.1	2	344790	941680	1317700	0	0	55529000	0.304571	0.933882	0.619227	1.22805	0.987832
Q06821	Q06821	Uncharacterized protein YPR084W	YPR084W	9	9	9	25	25	25	26	343780	0	0	0	0	0	0.303679	0.0238363	0.163758	0.001	0
P40107	P40107	GDP-mannose transporter 1	VRG4	1	1	1	4.5	4.5	4.5	3	733400	0	0	13534000	0	0	0.647851	0.0856025	0.366727	0.001	0
Q01662	Q01662	Methionine aminopeptidase 1	MAP1	5	5	5	22.5	22.5	22.5	22	268570	319850	0	0	37991000	0	0.237242	0.317201	0.277222	0.001	0
Q05027	Q05027	Transcription initiation factor TFIID subunit 9	TAF9	4	4	4	33.8	33.8	33.8	15	726270	927950	0	15800000	26571000	0	0.641553	0.920266	0.780909	0.001	0
P38177	P38177	Uncharacterized protein YBL086C		6	6	6	15.2	15.2	15.2	15	174610	0	0	0	0	0	0.154242	0.0119546	0.0830984	0.001	0
Q03759	Q03759	Uncharacterized protein YML108W		3	3	3	23.8	23.8	23.8	14	1012500	207810	0	23368000	0	0	0.894395	0.206089	0.550242	0.001	0
P17891	P17891	Clathrin light chain	CLC1	3	3	3	10.7	10.7	10.7	4	420610	40591	0	17235000	0	0	0.371547	0.0402549	0.205901	0.001	0
Q12691;Q01896;P13587	Q12691;Q01896;P13587	Sodium transport ATPase 5;Sodium transport ATPase 2;Sodium transport ATPase 1	ENA5;ENA2;ENA1	3	3	3	3.3	3.3	3.3	5	98955	38441	0	14273000	0	0	0.0874122	0.0381227	0.0627674	0.001	0
Q03233	Q03233	Alpha1-proteinase inhibitor-degradation deficient protein 37	ADD37	5	5	5	20.7	20.7	20.7	23	456480	116030	198620	25583000	0	0	0.403233	0.115069	0.259151	0.185107	-0.485433
P40053	P40053	Altered inheritance of mitochondria protein 9, mitochondrial	AIM9	4	4	4	7	7	7	20	114020	206380	82324	22825000	20837000	16138000	0.10072	0.204671	0.152695	0.0767232	-0.992922
Q03897	Q03897	Maintenance of telomere capping protein 5	MTC5	15	15	15	15.4	15.4	15.4	19	85400	0	0	0	0	0	0.0754384	0.034205	0.0548217	0.001	0
Q06488	Q06488	Chromatin structure-remodeling complex subunit RSC2	RSC2	15	15	15	19.1	19.1	19.1	58	96262	1863400	1269800	0	165650000	132280000	0.0850333	1.84797	0.966501	1.18341	0.292107
P23394	P23394	Pre-mRNA-splicing ATP-dependent RNA helicase PRP28	PRP28	14	14	14	26.2	26.2	26.2	36	132250	400970	1336300	44275000	72547000	100760000	0.116823	0.39765	0.257237	1.24539	2.27543
P53067	P53067	Importin subunit beta-5	KAP114	9	9	9	8.9	8.9	8.9	28	113620	0	126330	0	0	19673000	0.100367	0.077548	0.0889573	0.117735	0.404363
P53899	P53899	CDC48-associated ubiquitin-like/zinc finger protein 1	CUZ1	5	5	5	19.3	19.3	19.3	38	346120	197850	0	26177000	25375000	0	0.305746	0.196212	0.250979	0.001	0
Q05778	Q05778	Proteasome chaperone 1	PBA1	5	5	5	18.8	18.8	18.8	25	322040	266130	0	0	0	0	0.284475	0.263926	0.274201	0.001	0
Q12035	Q12035	rRNA-processing protein FCF2	FCF2	11	11	11	44.2	44.2	44.2	112	438250	1523700	11773000	38746000	142320000	463140000	0.38713	1.51108	0.949106	10.972	3.53112
P35179	P35179	Protein transport protein SSS1	SSS1	1	1	1	12.5	12.5	12.5	11	960180	762880	371870	0	0	0	0.848178	0.756563	0.80237	0.34657	-1.21112
P53732	P53732	37S ribosomal protein S12, mitochondrial	MRPS12	2	2	2	15.7	15.7	15.7	6	799460	0	0	18812000	0	0	0.706206	0.0154562	0.360831	0.001	0
Q04066	Q04066	Kynurenine formamidase	BNA7	6	6	6	26.1	26.1	26.1	17	318720	141600	0	19237000	0	0	0.281542	0.140427	0.210985	0.001	0
P53173	P53173	ER-derived vesicles protein ERV14	ERV14	1	1	1	8	8	8	22	1593000	1719800	937410	0	0	0	1.40718	1.70556	1.55637	0.873635	-0.833083
Q07825	Q07825	Putative Xaa-Pro aminopeptidase FRA1	FRA1	5	5	5	7.2	7.2	7.2	10	119280	40881	0	0	0	0	0.105366	0.0405425	0.0729544	0.001	0
Q06218	Q06218	ATP-dependent RNA helicase DBP9	DBP9	32	32	32	61.3	61.3	61.3	265	148520	471210	7635600	15652000	69853000	669139968	0.131196	0.467308	0.299252	7.11612	4.57166
P36118	P36118	Pre-mRNA-splicing factor NTR2	NTR2	3	3	3	7.8	7.8	7.8	20	364880	701850	342250	17124000	30399000	0	0.322318	0.696038	0.509178	0.318966	-0.67477
P25353	P25353	Ectonucleotide pyrophosphatase/phosphodiesterase 1;Alkaline phosphodiesterase 1;Nucleotide pyrophosphatase	NPP1	3	3	3	5.5	5.5	5.5	3	182380	0	0	0	0	0	0.161106	0.0466384	0.103872	0.001	0
P49367	P49367	Homoaconitase, mitochondrial	LYS4	5	5	5	10.1	10.1	10.1	14	143360	129230	0	0	0	0	0.126638	0.12816	0.127399	0.001	0
Q04458	Q04458	Fatty aldehyde dehydrogenase HFD1	HFD1	7	7	7	14.7	14.7	14.7	22	213850	102790	37253	0	0	0	0.188905	0.101939	0.145422	0.0347185	-2.06647
P20095	P20095	Pre-mRNA-splicing factor ATP-dependent RNA helicase-like protein PRP2	PRP2	4	3	3	4.8	3.8	3.8	20	97394	168630	308630	0	0	0	0.0860333	0.167234	0.126633	0.287633	1.18357
P32345	P32345	Serine/threonine-protein phosphatase 4 catalytic subunit	PPH3	6	6	6	17.2	17.2	17.2	28	311300	74033	0	0	15530000	0	0.274988	0.0734199	0.174204	0.001	0
P53909	P53909	Adenine deaminase	AAH1	8	8	8	25.4	25.4	25.4	49	232990	401840	115020	39894000	35788000	0	0.205812	0.398512	0.302162	0.107195	-1.49509
P39958	P39958	Rab GDP-dissociation inhibitor	GDI1	15	15	15	43	43	43	24	202280	70067	0	0	0	0	0.178685	0.0694868	0.124086	0.001	0
Q08886	Q08886	Guanine nucleotide-binding protein subunit beta 1	GPB1	3	3	3	2.9	2.9	2.9	11	96835	0	0	0	0	0	0.0855395	0.0378617	0.0617006	0.001	0
P20433	P20433	DNA-directed RNA polymerase II subunit RPB4	RPB4	7	7	7	48.4	48.4	48.4	19	464180	0	0	25151000	0	0	0.410035	0.102908	0.256472	0.001	0
P38755	P38755	Oxysterol-binding protein homolog 7	OSH7	14	12	12	38.7	36.4	36.4	26	183880	0	0	0	0	0	0.162431	0.0355861	0.0990086	0.001	0
P53250	P53250	Twinfilin-1	TWF1	6	6	6	25.6	25.6	25.6	21	306320	136880	0	38132000	0	0	0.270589	0.135747	0.203168	0.001	0
P33767	P33767	Dolichyl-diphosphooligosaccharide--protein glycosyltransferase subunit WBP1	WBP1	9	9	9	29.8	29.8	29.8	37	229710	154650	63699	16143000	17674000	7085100	0.202915	0.153369	0.178142	0.0593653	-1.58534
P39923	P39923	Nitrogen permease regulator 2	NPR2	4	4	4	7.8	7.8	7.8	6	130950	103700	0	0	9145500	0	0.115675	0.102841	0.109258	0.001	0
Q06608	Q06608	Pyridoxamine 5-phosphate oxidase homolog	YPR172W	4	4	4	27.5	27.5	27.5	19	570430	377030	0	0	0	0	0.503891	0.373908	0.4389	0.001	0
P29055	P29055	Transcription initiation factor IIB	SUA7	6	6	6	23.2	23.2	23.2	64	303300	815120	2605300	0	74999000	105010000	0.267921	0.80837	0.538146	2.42805	2.17373
P53207	P53207	U1 small nuclear ribonucleoprotein component SNU71	SNU71	8	8	8	13.4	13.4	13.4	40	137800	753910	698210	41847000	45064000	52567000	0.121726	0.747667	0.434697	0.650708	0.582002
Q08985	Q08985	Homocysteine S-methyltransferase 2	SAM4	5	5	5	18.5	18.5	18.5	17	238150	0	0	17846000	0	0	0.210371	0.013623	0.111997	0.001	0
P0CX46;P0CX45	P0CX46;P0CX45	60S ribosomal protein L2-B;60S ribosomal protein L2-A	RPL2B;RPL2A	9	9	9	42.5	42.5	42.5	133	410800	495830	14390000	0	98456000	406580000	0.362881	0.491724	0.427303	13.411	4.97201
P32264	P32264	Glutamate 5-kinase	PRO1	3	3	3	6.8	6.8	6.8	4	187920	67938	0	12911000	0	0	0.166	0.0673754	0.116688	0.001	0
P37262;P50278	P37262	6-phosphogluconolactonase-like protein 2	SOL2	5	5	5	21.6	21.6	21.6	18	263790	166000	0	0	0	0	0.23302	0.164625	0.198823	0.001	0
P07281;P07280	P07281;P07280	40S ribosomal protein S19-B;40S ribosomal protein S19-A	RPS19B;RPS19A	5	5	5	36.8	36.8	36.8	23	497650	0	838030	0	0	0	0.439601	0.0297018	0.234651	0.781016	1.73483
Q04225	Q04225	Ribosome assembly protein RRB1	RRB1	25	25	25	54.8	54.8	54.8	162	223550	1107600	1809600	19580000	54508000	82206000	0.197474	1.09843	0.647951	1.68649	1.38006
P81449	P81449	ATP synthase subunit e, mitochondrial	TIM11	2	2	2	30.2	30.2	30.2	13	745080	721920	619400	0	0	0	0.658169	0.715942	0.687055	0.57726	-0.251205
P53276	P53276	U3 small nucleolar RNA-associated protein 8	UTP8	7	7	7	10.4	10.4	10.4	22	127390	127450	0	15994000	0	0	0.11253	0.126395	0.119462	0.001	0
P47006	P47006	DNA-directed RNA polymerase I subunit RPA34	RPA34	5	5	5	23.6	23.6	23.6	60	402030	707430	8079400	0	0	258340000	0.355134	0.701572	0.528353	7.52973	3.83302
P38174	P38174	Methionine aminopeptidase 2	MAP2	9	9	9	26.8	26.8	26.8	31	232150	0	120860	19958000	0	0	0.20507	0.0373187	0.121195	0.112637	-0.105638
P33330	P33330	Phosphoserine aminotransferase	SER1	5	5	5	13.2	13.2	13.2	15	259350	167570	0	0	0	0	0.229098	0.166182	0.19764	0.001	0
P35210	P35210	Protein SPT23	SPT23	6	4	4	7.6	5.4	5.4	9	95811	0	0	0	0	0	0.084635	0.0563154	0.0704752	0.001	0
P22543	P22543	Phosphatidylinositol 3-kinase VPS34	VPS34	7	7	7	9.3	9.3	9.3	15	100090	36303	0	0	0	0	0.0884148	0.0360024	0.0622086	0.001	0
P27801	P27801	Vacuolar membrane protein PEP3	PEP3	14	14	14	18.2	18.2	18.2	15	84677	0	0	0	0	0	0.0747997	0.0289174	0.0518586	0.001	0
P48581	P48581	DNA damage checkpoint control protein RAD17	RAD17	6	6	6	15.5	15.5	15.5	46	199850	992630	1071900	18829000	70395000	61661000	0.176538	0.98441	0.580474	0.998975	0.783217
P39104	P39104	Phosphatidylinositol 4-kinase PIK1	PIK1	4	4	4	4.4	4.4	4.4	6	89722	0	158010	0	0	0	0.0792562	0.0287981	0.0540271	0.14726	1.44661
P32500	P32500	Nucleoporin NDC1	NDC1	3	3	3	5.2	5.2	5.2	20	156800	178290	153630	0	0	0	0.13851	0.176814	0.157662	0.143178	-0.139022
P42223	P42223	Protein SBE2	SBE2	5	5	5	5.9	5.9	5.9	6	95187	0	0	0	0	0	0.0840837	0.0175751	0.0508294	0.001	0
P40021	P40021	Zinc-regulated protein 8	ZRG8	7	7	7	8.6	8.6	8.6	8	109330	45818	0	0	0	0	0.096577	0.0454386	0.0710078	0.001	0
P48445	P48445	Biotin--protein ligase;Biotin--[methylmalonyl-CoA-carboxytransferase] ligase;Biotin--[propionyl-CoA-carboxylase [ATP-hydrolyzing]] ligase;Biotin--[methylcrotonoyl-CoA-carboxylase] ligase;Biotin--[acetyl-CoA-carboxylase] ligase	BPL1	5	5	5	10.9	10.9	10.9	4	136460	173580	0	0	0	0	0.120542	0.172143	0.146342	0.001	0
Q04781	Q04781	E3 ubiquitin-protein ligase listerin	RKR1	16	16	16	10.1	10.1	10.1	30	52765	39892	23157	13557000	0	0	0.0466101	0.0395617	0.0430859	0.0215815	-0.997417
Q12523	Q12523	WD repeat-containing protein YPL247C	YPL247C	9	9	9	32.7	32.7	32.7	17	187610	0	0	20120000	0	0	0.165726	0.0209504	0.0933382	0.001	0
P32453	P32453	Protein ATP11, mitochondrial	ATP11	7	7	7	24.8	24.8	24.8	18	226900	0	116120	23403000	0	0	0.200433	0.0468904	0.123662	0.10822	-0.192431
Q08831	Q08831	Protein VTS1	VTS1	5	5	5	10.1	10.1	10.1	18	286250	0	0	0	0	0	0.25286	0.0136117	0.133236	0.001	0
P33401	P33401	Phosphoglucomutase 1	PGM1	9	7	7	24.4	20.7	20.7	26	158470	409800	74551	0	43620000	0	0.139985	0.406407	0.273196	0.069479	-1.97529
P38910	P38910	10 kDa heat shock protein, mitochondrial	HSP10	3	3	3	34.9	34.9	34.9	16	712810	0	0	19993000	0	0	0.629663	0.0304712	0.330067	0.001	0
P38352	P38352	SCF-associated factor 1	SAF1	5	5	5	7.5	7.5	7.5	7	125600	0	0	16718000	0	0	0.110949	0.0508463	0.0808977	0.001	0
P07143	P07143	Cytochrome c1, heme protein, mitochondrial	CYT1	1	1	1	4.2	4.2	4.2	15	386770	721600	0	0	22982000	0	0.341655	0.715625	0.52864	0.001	0
P32797	P32797	Cell division control protein 13	CDC13	17	17	17	19.6	19.6	19.6	69	81533	768170	578100	0	85668000	99933000	0.0720224	0.761809	0.416916	0.53877	0.369913
P38634	P38634	Protein SIC1	SIC1	4	4	4	21.8	21.8	21.8	16	282440	354660	0	0	0	0	0.249494	0.351723	0.300609	0.001	0
Q04430	Q04430	Pantothenate kinase CAB1	CAB1	4	4	4	11.2	11.2	11.2	10	234950	0	0	0	0	0	0.207544	0.0423771	0.12496	0.001	0
P38821	P38821	Aspartyl aminopeptidase 4	APE4	8	8	8	24.1	24.1	24.1	14	192110	0	0	16343000	0	0	0.169701	0.0456448	0.107673	0.001	0
P22214	P22214	Protein transport protein SEC22	SEC22	3	3	3	18.2	18.2	18.2	10	467830	196080	0	20228000	0	0	0.413259	0.194456	0.303858	0.001	0
P53942	P53942	Ribonuclease H2 subunit A	RNH201	9	9	9	32.9	32.9	32.9	50	280700	874770	2671100	0	70933000	126260000	0.247957	0.867526	0.557742	2.48938	2.15811
P40481	P40481	Histidine protein methyltransferase 1	HPM1	4	4	4	13.3	13.3	13.3	19	261680	343140	0	0	25193000	0	0.231156	0.340299	0.285727	0.001	0
P46677	P46677	Transcription initiation factor TFIID subunit 1	TAF1	24	24	24	28	28	28	151	94645	1212000	3946500	17716000	130360000	292489984	0.083605	1.20196	0.642784	3.67801	2.51652
P31755	P31755	Initiation-specific alpha-1,6-mannosyltransferase	OCH1	7	7	7	18.1	18.1	18.1	15	173480	118290	0	22810000	14373000	0	0.153244	0.11731	0.135277	0.001	0
P38694	P38694	Putative aldehyde dehydrogenase-like protein YHR039C	MSC7	4	4	4	8.7	8.7	8.7	15	143240	56670	0	11926000	0	0	0.126532	0.0562007	0.0913661	0.001	0
P53251	P53251	Ribosome biogenesis protein SLX9	SLX9	12	12	12	55.2	55.2	55.2	183	376650	3314800	17051000	0	215770000	599820032	0.332715	3.28735	1.81003	15.891	3.13412
P38804	P38804	Restriction of telomere capping protein 3	RTC3	3	3	3	33.3	33.3	33.3	14	590460	406150	0	0	0	0	0.521585	0.402787	0.462186	0.001	0
Q06451	Q06451	Polyamine transporter 3	TPO3	1	1	1	2.1	2.1	2.1	10	256420	154520	0	0	0	0	0.226509	0.15324	0.189875	0.001	0
Q08236	Q08236	Target of rapamycin complex 2 subunit AVO1	AVO1	1	1	1	1.3	1.3	1.3	1	67253	0	0	7928600	0	0	0.0594082	0.0170807	0.0382444	0.001	0
Q12389	Q12389	ATP-dependent RNA helicase DBP10	DBP10	54	54	54	50.6	50.6	50.6	885	84981	2478900	40887000	11487000	363529984	3553700096	0.0750682	2.45837	1.26672	38.1053	4.91082
P69771	P69771	Vacuolar protein-sorting-associated protein 46	DID2	3	3	3	15.7	15.7	15.7	19	366810	258610	104590	0	0	0	0.324023	0.256468	0.290246	0.0974744	-1.57418
P51534	P51534	SWI5-dependent HO expression protein 4	SHE4	4	4	4	5.3	5.3	5.3	18	93264	95354	0	11027000	9387400	0	0.0823851	0.0945644	0.0884747	0.001	0
P47988	P47988	TY1 enhancer activator	TEA1	12	12	12	16.2	16.2	16.2	40	100570	626670	454810	30203000	48925000	43808000	0.0888388	0.621481	0.35516	0.423868	0.255146
Q02199	Q02199	Nucleoporin NUP49/NSP49	NUP49	5	5	5	11.9	11.9	11.9	14	279840	371320	1073000	0	0	49837000	0.247198	0.368245	0.307721	1	1.7003
P34111	P34111	Transcription factor tau 138 kDa subunit	TFC3	9	9	9	9.4	9.4	9.4	13	64564	60728	64841	0	0	0	0.0570328	0.0602251	0.058629	0.0604296	0.0436426
P43574	P43574	Transcriptional regulatory protein GAT1	GAT1	4	4	4	7.3	7.3	7.3	14	213890	64563	191500	0	0	0	0.18894	0.0640284	0.126484	0.178472	0.496735
Q04372	Q04372	Type 2A phosphatase-associated protein 42	TAP42	5	5	5	15.8	15.8	15.8	5	192350	0	0	0	0	0	0.169913	0.019787	0.09485	0.001	0
P22213	P22213	Protein SLY1	SLY1	4	4	4	7.2	7.2	7.2	5	112950	0	0	0	0	0	0.0997747	0.0230737	0.0614242	0.001	0
P29469	P29469	DNA replication licensing factor MCM2	MCM2	4	4	4	4.3	4.3	4.3	7	78123	19596	0	7792900	0	0	0.0690102	0.0194337	0.044222	0.001	0
P17629	P17629	THO complex subunit HPR1	HPR1	16	16	16	26.6	26.6	26.6	89	97989	570170	632170	68234000	133400000	121460000	0.0865589	0.565449	0.326004	0.589161	0.853774
P08004	P08004	Chitin synthase 1	CHS1	4	4	4	3.9	3.9	3.9	7	73463	0	0	0	0	0	0.0648938	0.02463	0.0447619	0.001	0
P21801	P21801	Succinate dehydrogenase [ubiquinone] iron-sulfur subunit, mitochondrial	SDH2	5	5	5	16.9	16.9	16.9	16	238730	0	197950	30840000	0	0	0.210883	0.0393149	0.125099	0.184483	0.560417
P53079	P53079	Conserved oligomeric Golgi complex subunit 1	COG1	7	7	7	21.6	21.6	21.6	15	165790	0	0	18297000	0	0	0.146451	0.0241255	0.0852883	0.001	0
P14741	P14741	Translation initiation factor eIF-2B subunit alpha	GCN3	3	3	3	11.5	11.5	11.5	10	235870	0	0	0	0	0	0.208357	0.0243475	0.116352	0.001	0
P40553	P40553	Peroxiredoxin DOT5	DOT5	10	10	10	44.2	44.2	44.2	87	269320	1011500	2169500	30346000	75452000	126720000	0.237905	1.00312	0.620514	2.0219	1.70418
Q04491	Q04491	Protein transport protein SEC13	SEC13	5	5	5	22.2	22.2	22.2	25	250860	258080	120150	16636000	17744000	0	0.221598	0.255943	0.23877	0.111976	-1.09244
Q08641	Q08641	tRNA(Thr) (cytosine(32)-N(3))-methyltransferase	ABP140	5	5	5	8.3	8.3	8.3	11	150340	0	64484	0	0	0	0.132803	0.0190687	0.075936	0.0600969	-0.337493
P38856	P38856	Clathrin coat assembly protein AP180A	YAP1801	1	1	1	1.7	1.7	1.7	13	287080	144200	159210	0	0	0	0.253593	0.143006	0.198299	0.148378	-0.4184
P41056	P41056	60S ribosomal protein L33-B	RPL33B	4	1	1	32.7	15	15	18	745210	0	1103300	0	0	20611000	0.658284	0.0715238	0.364904	1.02824	1.49459
Q12743	Q12743	DER1-like family member protein 1	DFM1	2	2	2	8.8	8.8	8.8	18	248370	129960	176980	0	0	0	0.219398	0.128884	0.174141	0.164939	-0.0783207
P27999	P27999	DNA-directed RNA polymerase II subunit RPB9	RPB9	2	2	2	28.7	28.7	28.7	20	741330	239020	0	0	0	0	0.654856	0.237041	0.445948	0.001	0
P36080	P36080	Ribosomal RNA-processing protein 14	RRP14	14	14	14	28.1	28.1	28.1	140	213290	319610	11187000	0	0	480000000	0.18841	0.316963	0.252687	10.4259	5.36668
P30619	P30619	Protein transport protein SEC1	SEC1	12	12	12	18.4	18.4	18.4	24	88414	94339	0	0	0	0	0.0781008	0.0935578	0.0858293	0.001	0
P53114	P53114	Mediator of RNA polymerase II transcription subunit 5	NUT1	5	5	5	4.9	4.9	4.9	11	72107	49232	0	0	0	0	0.0636959	0.0488243	0.0562601	0.001	0
P37370	P37370	Verprolin	VRP1	3	3	3	4.8	4.8	4.8	13	133340	63934	0	0	0	0	0.117786	0.0634046	0.0905954	0.001	0
P22336	P22336	Replication factor A protein 1	RFA1	8	8	8	13.4	13.4	13.4	22	105130	140920	76651	0	0	0	0.0928669	0.139753	0.11631	0.0714362	-0.703249
P38915	P38915	Transcription factor SPT8	SPT8	6	6	6	14.1	14.1	14.1	33	122640	392800	664580	0	30996000	47447000	0.108334	0.389547	0.248941	0.619366	1.31499
P11433	P11433	Cell division control protein 24	CDC24	6	6	6	9.4	9.4	9.4	16	74078	0	0	0	0	0	0.065437	0.0266922	0.0460646	0.001	0
Q04007	Q04007	Uncharacterized protein YDR186C	YDR186C	3	3	3	5.7	5.7	5.7	3	93450	0	0	7026300	0	0	0.0825494	0.0271656	0.0548575	0.001	0
P00331	P00331	Alcohol dehydrogenase 2	ADH2	8	1	1	23	2.6	2.6	33	208510	136530	0	0	0	0	0.184188	0.135399	0.159794	0.001	0
P38121	P38121	DNA polymerase alpha subunit B	POL12	10	10	10	15.7	15.7	15.7	29	105110	568370	400240	18549000	31696000	38776000	0.0928493	0.563663	0.328256	0.37301	0.184392
P25632	P25632	Chromatin structure-remodeling complex protein RSC6	RSC6	8	8	8	19.5	19.5	19.5	10	137910	93242	0	0	0	0	0.121823	0.0924699	0.107147	0.001	0
P20606	P20606	Small COPII coat GTPase SAR1	SAR1	8	8	8	53.7	53.7	53.7	60	265010	578160	0	20367000	49486000	0	0.234097	0.573372	0.403735	0.001	0
P32891	P32891	D-lactate dehydrogenase [cytochrome] 1, mitochondrial	DLD1	7	7	7	15.2	15.2	15.2	19	137790	240600	0	0	0	0	0.121717	0.238608	0.180162	0.001	0
P33333	P33333	Probable 1-acyl-sn-glycerol-3-phosphate acyltransferase	SLC1	7	7	7	22.4	22.4	22.4	20	189800	0	359600	26185000	0	0	0.16766	0.104031	0.135846	0.335135	1.30278
P38920	P38920	DNA mismatch repair protein MLH1	MLH1	20	20	20	31.5	31.5	31.5	90	70471	223900	1532200	20156000	55296000	168400000	0.0622508	0.222046	0.142148	1.42796	3.32849
P34226	P34226	Protein SKT5	SKT5	4	4	4	8.9	8.9	8.9	5	105530	0	0	0	0	0	0.0932203	0.110964	0.102092	0.001	0
P35727	P35727	Biogenesis of lysosome-related organelles complex 1 subunit BLI1	BLI1	3	3	3	31.9	31.9	31.9	11	560280	206080	0	0	0	0	0.494925	0.204373	0.349649	0.001	0
P53179	P53179	pH-response regulator protein palF/RIM8	RIM8	7	7	7	15.7	15.7	15.7	24	111610	44707	35967	0	0	0	0.0985911	0.0443368	0.0714639	0.03352	-1.09219
P38710	P38710	Inositol monophosphatase 1	INM1	5	5	5	20	20	20	10	255300	165020	0	0	0	0	0.22552	0.163653	0.194587	0.001	0
P27705	P27705	Regulatory protein MIG1	MIG1	4	4	4	9.3	9.3	9.3	14	194890	0	284790	0	0	29198000	0.172157	0.0540383	0.113098	0.265415	1.23068
Q03707	Q03707	Inner nuclear membrane protein SRC1	SRC1	17	17	17	24	24	24	77	82520	1130400	1632400	0	155760000	199950000	0.0728943	1.12104	0.596967	1.52134	1.34962
P36106	P36106	Transcription factor BYE1	BYE1	13	13	13	25.4	25.4	25.4	81	113730	1397300	2024500	17926000	102100000	165560000	0.100464	1.38573	0.743096	1.88677	1.34429
P32900	P32900	Protein SKG6	SKG6	4	4	4	5.4	5.4	5.4	7	112910	37498	0	0	0	0	0.0997394	0.0371875	0.0684634	0.001	0
P33417	P33417	Intrastrand cross-link recognition protein	IXR1	5	5	5	13.9	13.9	13.9	25	295650	4804400	3687700	0	95609000	97841000	0.261163	4.76462	2.51289	3.43681	0.451724
P32525	P32525	Protein ECM25	ECM25	3	3	3	6.5	6.5	6.5	8	108020	63751	0	0	0	0	0.0954198	0.0632231	0.0793215	0.001	0
P51401	P51401	60S ribosomal protein L9-B	RPL9B	9	2	2	47.6	13.6	13.6	17	323870	0	310360	0	0	0	0.286092	0.0978597	0.191976	0.289245	0.591369
Q08920	Q08920	Nuclear cap-binding protein subunit 2	CBC2	3	3	3	16.3	16.3	16.3	11	249100	515050	194780	0	0	0	0.220043	0.510785	0.365414	0.181528	-1.00934
P53628	P53628	Transcription regulatory protein SNF12	SNF12	10	10	10	23.7	23.7	23.7	30	114550	1613900	2580500	0	88075000	140810000	0.101188	1.60054	0.850862	2.40494	1.499
P32829	P32829	Double-strand break repair protein MRE11	MRE11	8	8	8	13.7	13.7	13.7	39	116750	379390	774580	15549000	28955000	52020000	0.103131	0.376248	0.23969	0.721883	1.5906
P53923	P53923	Cytoplasmic tRNA 2-thiolation protein 2	NCS2	11	11	11	24.9	24.9	24.9	24	120430	62362	0	18411000	0	0	0.106382	0.0618456	0.0841139	0.001	0
P40528	P40528	Protein SYG1	SYG1	3	3	3	3.8	3.8	3.8	2	72446	18093	0	6533800	0	0	0.0639954	0.0179432	0.0409693	0.001	0
P28743	P28743	Kinesin-like protein KIP2	KIP2	5	5	5	8.1	8.1	8.1	4	84132	0	0	0	0	0	0.0743183	0.101708	0.0880132	0.001	0
P26754	P26754	Replication factor A protein 2	RFA2	2	2	2	8.8	8.8	8.8	11	221880	184170	217740	0	0	0	0.195998	0.182645	0.189322	0.202926	0.100117
P27466	P27466	Calcium/calmodulin-dependent protein kinase I	CMK1	2	2	2	5.2	5.2	5.2	7	119040	0	0	0	0	0	0.105154	0.0162546	0.0607045	0.001	0
P04037	P04037	Cytochrome c oxidase subunit 4, mitochondrial	COX4	5	5	5	49.7	49.7	49.7	27	384690	568840	0	0	0	0	0.339817	0.56413	0.451973	0.001	0
P05986;P06245;P06244	P05986;P06245;P06244	cAMP-dependent protein kinase type 3;cAMP-dependent protein kinase type 2;cAMP-dependent protein kinase type 1	TPK3;TPK2;TPK1	3	3	3	6.8	6.8	6.8	13	161890	93737	0	0	0	0	0.143006	0.0929608	0.117983	0.001	0
P00410	P00410	Cytochrome c oxidase subunit 2	COX2	3	3	3	15.1	15.1	15.1	14	384470	387440	0	0	0	0	0.339623	0.384232	0.361927	0.001	0
Q05580	Q05580	E3 ubiquitin-protein ligase HEL2	HEL2	35	35	35	63.5	63.5	63.5	470	80479	41788	0	11656000	0	0	0.0710914	0.041442	0.0562667	0.001	0
P17065	P17065	Rab guanine nucleotide exchange factor SEC2	SEC2	6	6	6	8.2	8.2	8.2	6	84863	0	0	0	0	0	0.074964	0.0211591	0.0480616	0.001	0
Q04602	Q04602	Vacuolar basic amino acid transporter 4	VBA4	2	2	2	4.2	4.2	4.2	4	117420	346730	0	0	0	0	0.103723	0.343859	0.223791	0.001	0
P0CE41	P0CE41	Heme-responsive zinc finger transcription factor HAP1	HAP1	9	9	9	7.7	7.7	7.7	25	46723	121350	97467	0	18554000	15976000	0.0412729	0.120345	0.080809	0.090836	0.168748
Q07963	Q07963	E3 ubiquitin-protein ligase UBR2	UBR2	11	11	11	6.1	6.1	6.1	20	31968	21230	26602	0	0	0	0.028239	0.0210542	0.0246466	0.0247922	0.00849504
P19146	P19146	ADP-ribosylation factor 2	ARF2	9	2	2	60.2	13.3	13.3	60	275690	750250	910150	0	45987000	34027000	0.243532	0.744037	0.493784	0.848229	0.780573
P46947	P46947	Pre-mRNA-splicing factor CWC26	BUD13	11	11	11	50	50	50	61	216490	365840	5421500	0	64418000	204980000	0.191237	0.362811	0.277024	5.05266	4.18896
Q03661	Q03661	Silent chromatin protein ESC1	ESC1	24	24	24	20.1	20.1	20.1	124	42410	433030	2073200	0	140870000	255320000	0.037463	0.429444	0.233454	1.93215	3.049
Q08484	Q08484	GTPase-activating protein GYP1	GYP1	3	3	3	5.2	5.2	5.2	7	86002	0	0	0	0	0	0.0759701	0.0492241	0.0625971	0.001	0
P21734	P21734	Ubiquitin-conjugating enzyme E2 1	UBC1	4	4	4	18.6	18.6	18.6	12	272650	0	0	0	0	0	0.240846	0.0297276	0.135287	0.001	0
P40545	P40545	1-(5-phosphoribosyl)-5-[(5-phosphoribosylamino)methylideneamino] imidazole-4-carboxamide isomerase	HIS6	7	7	7	28.7	28.7	28.7	30	187050	274500	0	0	39346000	0	0.165231	0.272227	0.218729	0.001	0
P39526	P39526	AP-1 accessory protein LAA1	LAA1	11	11	11	6.9	6.9	6.9	27	25752	37197	19497	7807100	10645000	0	0.0227481	0.036889	0.0298185	0.0181705	-0.714608
P38145	P38145	Riboflavin synthase	RIB5	6	6	6	37	37	37	16	265250	403690	0	18668000	20254000	0	0.234309	0.400347	0.317328	0.001	0
P38624	P38624	Proteasome subunit beta type-1	PRE3	8	8	8	39.5	39.5	39.5	27	220490	505400	39711	24545000	24073000	0	0.194771	0.501215	0.347993	0.0370093	-3.2331
P53178	P53178	UDP-N-acetylglucosamine transferase subunit ALG13	ALG13	6	6	6	40.1	40.1	40.1	12	220370	0	0	18460000	0	0	0.194665	0.0209654	0.107815	0.001	0
P32897	P32897	Mitochondrial import inner membrane translocase subunit TIM23	TIM23	3	3	3	23	23	23	11	317950	0	0	0	0	0	0.280862	0.0390125	0.159937	0.001	0
Q00539	Q00539	Protein NAM8	NAM8	4	4	4	10.7	10.7	10.7	27	167830	89419	532180	0	0	25269000	0.148253	0.0886785	0.118466	0.495974	2.06579
P36054	P36054	Calcipressin-like protein	RCN1	3	3	3	17.5	17.5	17.5	12	202810	85249	0	0	0	0	0.179153	0.0845431	0.131848	0.001	0
P38823	P38823	E3 ubiquitin-protein ligase DMA1	DMA1	3	3	1	7.5	7.5	2.9	19	188520	110900	0	0	0	0	0.16653	0.109982	0.138256	0.001	0
Q04053	Q04053	Sorting nexin-41	SNX41	2	2	2	3.7	3.7	3.7	6	107770	0	0	0	0	0	0.095199	0.0310543	0.0631266	0.001	0
P18963	P18963	Inhibitory regulator protein IRA1	IRA1	9	9	9	3.6	3.6	3.6	7	18992	283560	0	0	0	0	0.0167766	0.281212	0.148994	0.001	0
P33441	P33441	THO complex subunit MFT1	MFT1	7	7	7	16.3	16.3	16.3	25	120970	336690	450590	0	31116000	35823000	0.106859	0.333902	0.220381	0.419935	0.930168
P53265	P53265	Uncharacterized protein YGR111W		9	9	9	22.5	22.5	22.5	26	110960	128610	39565	0	0	0	0.0980169	0.127545	0.112781	0.0368733	-1.61288
P10862	P10862	Postreplication repair E3 ubiquitin-protein ligase RAD18	RAD18	6	6	6	16.2	16.2	16.2	32	125670	532370	1037100	0	31635000	51373000	0.111011	0.527962	0.319486	0.966542	1.59708
P38768	P38768	Protein interacting with Hsp90 1	PIH1	6	6	6	18.3	18.3	18.3	12	152530	129410	0	0	0	0	0.134738	0.128338	0.131538	0.001	0
P40537	P40537	Ubiquitin-like-specific protease 2	ULP2	8	8	8	8.6	8.6	8.6	23	53780	230930	527260	0	37834000	49205000	0.0475067	0.229018	0.138262	0.491389	1.82946
P32347	P32347	Uroporphyrinogen decarboxylase	HEM12	4	4	4	14.1	14.1	14.1	12	143720	131600	0	0	0	0	0.126956	0.13051	0.128733	0.001	0
P23542	P23542	Aspartate aminotransferase, cytoplasmic	AAT2	5	5	5	15.6	15.6	15.6	10	123990	0	0	0	0	0	0.109527	0.0161645	0.0628457	0.001	0
P39719	P39719	Flavin carrier protein 2	FLC2	3	3	3	3.7	3.7	3.7	4	85189	22325	0	0	0	0	0.075252	0.0221401	0.0486961	0.001	0
Q08285	Q08285	Exosome complex component RRP40	RRP40	2	2	2	11.2	11.2	11.2	13	180480	54637	0	9663800	0	0	0.159428	0.0541846	0.106806	0.001	0
Q04003	Q04003	Something about silencing protein 4	SAS4	14	14	14	38.5	38.5	38.5	53	106790	329210	2359800	0	46453000	160470000	0.0943333	0.326484	0.210409	2.19925	3.38575
P53125	P53125	Imitation switch two complex protein 1	ITC1	21	21	21	17.8	17.8	17.8	38	39727	339720	206240	0	65455000	31955000	0.035093	0.336907	0.186	0.192209	0.0473722
P25359	P25359	Exosome complex component RRP43	RRP43	5	5	5	12.2	12.2	12.2	23	139990	0	0	19738000	0	0	0.123661	0.0553671	0.0895139	0.001	0
P53965	P53965	Tyrosine-protein phosphatase SIW14	SIW14	9	9	9	45.6	45.6	45.6	15	146770	0	0	0	0	0	0.12965	0.0129978	0.0713238	0.001	0
Q12033	Q12033	pH-response regulator protein palA/RIM20	RIM20	1	1	1	1.5	1.5	1.5	8	75306	25362	0	0	0	0	0.0665218	0.025152	0.0458369	0.001	0
P53332	P53332	Phosphopantetheine adenylyltransferase	CAB4	3	3	3	13.4	13.4	13.4	18	125360	53755	0	9725400	0	0	0.110737	0.0533099	0.0820235	0.001	0
P47043	P47043	Zinc-responsive transcriptional regulator ZAP1	ZAP1	9	9	9	15.8	15.8	15.8	31	84372	146110	1302900	0	0	68043000	0.0745303	0.1449	0.109715	1.21426	3.46824
P40510	P40510	D-3-phosphoglycerate dehydrogenase 2	SER33	10	2	2	26	5.1	5.1	14	118010	57748	0	0	0	0	0.104245	0.0572698	0.0807572	0.001	0
P24000	P24000	60S ribosomal protein L24-B	RPL24B	16	4	4	54.8	16.1	16.1	21	517470	0	0	0	0	0	0.457109	0.0284941	0.242801	0.001	0
P10962	P10962	Protein MAK16	MAK16	10	10	10	38.2	38.2	38.2	170	214420	2139200	16982000	0	198210000	511880000	0.189409	2.12149	1.15545	15.8267	3.77583
Q08723	Q08723	26S proteasome regulatory subunit RPN8	RPN8	11	11	11	49.1	49.1	49.1	42	134280	0	0	0	0	0	0.118617	0.0369951	0.0778059	0.001	0
Q12123	Q12123	Inactive diphosphatase DCS2	DCS2	8	8	8	30	30	30	39	105590	0	0	34271000	0	0	0.0932733	0.0451745	0.0692239	0.001	0
Q12275	Q12275	Uncharacterized protein YOR093C		1	1	1	0.8	0.8	0.8	2	30606	0	0	0	0	0	0.0270359	0.0560526	0.0415442	0.001	0
Q02256	Q02256	Tyrosine-protein phosphatase YVH1	YVH1	3	3	3	10.7	10.7	10.7	19	119170	117560	0	0	0	0	0.105269	0.116587	0.110928	0.001	0
P38152	P38152	Tricarboxylate transport protein	CTP1	2	2	2	7.4	7.4	7.4	14	156100	35968	0	0	0	0	0.137891	0.0356702	0.0867808	0.001	0
P47019	P47019	Ribosome biogenesis protein ALB1	ALB1	11	11	11	48.6	48.6	48.6	119	412540	994530	15834000	0	42424000	344569984	0.364419	0.986294	0.675356	14.7568	4.44958
P40055;REV__P69850	P40055	U3 small nucleolar RNA-associated protein 7	UTP7	13	13	13	30.3	30.3	30.3	91	98493	248600	4533300	0	22847000	301550016	0.0870041	0.246541	0.166773	4.22488	4.66296
P32795	P32795	Mitochondrial inner membrane i-AAA protease supercomplex subunit YME1	YME1	2	2	2	2.9	2.9	2.9	8	64700	23591	0	5128600	0	0	0.057153	0.0233956	0.0402743	0.001	0
Q02804	Q02804	ADP-ribosylation factor-like protein 3	ARL3	3	3	3	19.2	19.2	19.2	17	201760	0	0	0	0	0	0.178225	0.0383912	0.108308	0.001	0
P32335	P32335	Protein MSS51, mitochondrial	MSS51	3	3	3	6	6	6	14	91994	68687	69780	0	0	0	0.0812632	0.0681182	0.0746907	0.0650326	-0.199765
P32568	P32568	Protein SNQ2	SNQ2	10	10	9	7.6	7.6	6.9	14	33638	0	0	0	0	0	0.0297142	0.0517505	0.0407324	0.001	0
Q12512	Q12512	Protein ZPS1	ZPS1	4	4	4	20.1	20.1	20.1	12	264280	192070	0	0	0	0	0.233453	0.190479	0.211966	0.001	0
P52488	P52488	Ubiquitin-activating enzyme E1-like	UBA2	11	11	11	23.3	23.3	23.3	58	74095	889390	430340	20968000	44457000	49072000	0.0654521	0.882025	0.473739	0.401062	-0.240264
Q07395	Q07395	Synchronized import protein 1	SYO1	7	7	7	13.1	13.1	13.1	21	98497	228720	987940	0	0	43432000	0.0870076	0.226826	0.156917	0.920727	2.55277
Q08647	Q08647	Multisubstrate pseudouridine synthase 7	PUS7	12	12	12	22.9	22.9	22.9	38	69349	30095	610820	0	0	50888000	0.0612597	0.0298458	0.0455527	0.569264	3.64349
P40106	P40106	Glycerol-1-phosphate phosphohydrolase 2	GPP2	14	7	7	48.8	26.4	26.4	14	147230	0	0	0	0	0	0.130056	0.0680674	0.0990618	0.001	0
Q12211;P53167	Q12211	tRNA pseudouridine synthase 1	PUS1	14	14	14	32.4	32.4	32.4	63	73577	511620	1458300	19551000	88712000	145340000	0.0649945	0.507383	0.286189	1.35909	2.2476
Q12462	Q12462	Peroxisomal membrane protein PMP27	PEX11	3	3	3	12.3	12.3	12.3	7	196090	148660	0	0	7142900	0	0.173217	0.147429	0.160323	0.001	0
P53009	P53009	Protein kinase-like protein SCY1	SCY1	4	4	4	6.1	6.1	6.1	7	50017	33748	0	0	0	0	0.0441827	0.0334685	0.0388256	0.001	0
P46957	P46957	DNA polymerase delta small subunit	POL31	6	6	6	13.3	13.3	13.3	31	86396	52761	61451	0	0	0	0.0763182	0.0523241	0.0643211	0.0572703	-0.167507
P37898	P37898	Alanine/arginine aminopeptidase	AAP1	15	13	13	18	16	16	19	46158	0	30449	0	0	0	0.0407738	0.0218778	0.0313258	0.0283774	-0.142607
Q06681	Q06681	GRAM domain-containing protein YSP2	YSP2	8	8	8	6.6	6.6	6.6	10	34206	0	0	0	0	0	0.030216	0.0304144	0.0303152	0.001	0
P40080	P40080	VPS4-associated protein 1	VFA1	3	3	3	12.8	12.8	12.8	13	327110	0	0	14117000	0	0	0.288954	0.0227601	0.155857	0.001	0
Q03305	Q03305	Protein arginine N-methyltransferase 2	RMT2	4	4	4	15.5	15.5	15.5	15	108240	127900	0	0	0	0	0.0956142	0.126841	0.111228	0.001	0
P35187	P35187	ATP-dependent helicase SGS1	SGS1	13	13	13	10.5	10.5	10.5	35	32383	28382	611800	0	0	64513000	0.0286056	0.028147	0.0283763	0.570177	4.32865
P40099	P40099	5-formyltetrahydrofolate cyclo-ligase	FAU1	4	4	4	25.6	25.6	25.6	12	174180	0	0	0	0	0	0.153862	0.0364309	0.0951467	0.001	0
P47139	P47139	Uncharacterized protein YJR098C		4	4	4	5.8	5.8	5.8	4	56505	22146	0	5898200	0	0	0.0499139	0.0219626	0.0359382	0.001	0
P53165	P53165	SAGA-associated factor 73	SGF73	9	9	9	21.3	21.3	21.3	37	83682	1126800	4711900	0	84858000	274400000	0.0739208	1.11747	0.595695	4.39133	2.88201
P36131	P36131	DASH complex subunit SPC34	SPC34	3	3	3	10.5	10.5	10.5	19	141130	513000	111740	13766000	31537000	0	0.124668	0.508752	0.31671	0.104138	-1.60467
O13547	O13547	Covalently-linked cell wall protein 14	CCW14	2	2	2	13.4	13.4	13.4	10	204320	124720	0	16057000	0	0	0.180487	0.123687	0.152087	0.001	0
P38111	P38111	Serine/threonine-protein kinase MEC1	MEC1	4	4	4	1.9	1.9	1.9	4	17370	0	0	0	0	0	0.0153438	0.0246069	0.0199754	0.001	0
P29539	P29539	Telomere length regulator protein RIF1	RIF1	16	16	16	10.3	10.3	10.3	34	21340	116580	611110	0	42182000	54650000	0.0188508	0.115615	0.0672327	0.569534	3.08255
P53840	P53840	Topoisomerase 1-associated factor 1	TOF1	20	20	20	19.1	19.1	19.1	65	34250	135720	897380	0	23158000	104420000	0.0302548	0.134596	0.0824255	0.836328	3.34291
P36160	P36160	Ribosome biogenesis protein RPF2	RPF2	13	13	13	39.5	39.5	39.5	95	185110	575480	5648300	0	33446000	270049984	0.163518	0.570715	0.367116	5.26403	3.84186
Q07938	Q07938	S-methyl-5-thioadenosine phosphorylase	MEU1	3	3	3	9.8	9.8	9.8	12	138380	126440	0	0	0	0	0.122238	0.125393	0.123816	0.001	0
P89886	P89886	Translation machinery-associated protein 20	TMA20	3	3	3	17.1	17.1	17.1	17	245760	0	0	0	0	0	0.217093	0.0188506	0.117972	0.001	0
Q12387	Q12387	N-terminal acetyltransferase B complex subunit MDM20	MDM20	4	4	4	4.4	4.4	4.4	4	51178	121490	0	0	0	0	0.0452083	0.120484	0.0828461	0.001	0
P38132	P38132	DNA replication licensing factor MCM7	MCM7	8	8	8	10.8	10.8	10.8	16	45782	71871	28062	0	0	0	0.0404417	0.0712758	0.0558588	0.0261528	-1.09482
P06787	P06787	Calmodulin	CMD1	3	3	3	23.8	23.8	23.8	3	270510	0	0	0	0	0	0.238956	0.0744892	0.156723	0.001	0
P40016	P40016	26S proteasome regulatory subunit RPN3	RPN3	5	5	5	10.7	10.7	10.7	13	73347	126970	0	0	0	0	0.0647913	0.125919	0.0953549	0.001	0
P36007	P36007	Threo-3-hydroxyaspartate ammonia-lyase	SRY1	3	3	3	15	15	15	3	117780	0	0	0	0	0	0.104041	0.0091167	0.056579	0.001	0
P23585	P23585	High-affinity glucose transporter HXT2	HXT2	1	1	1	2	2	2	14	111360	222220	170240	0	0	8503800	0.0983702	0.22038	0.159375	0.158658	-0.00650555
Q05672	Q05672	RNA-binding suppressor of PAS kinase protein 1	RBS1	11	11	11	30.9	30.9	30.9	32	122720	0	0	0	0	0	0.108405	0.0283015	0.0683533	0.001	0
Q99258	Q99258	3,4-dihydroxy-2-butanone 4-phosphate synthase	RIB3	5	5	5	28.8	28.8	28.8	8	148200	97396	0	0	0	0	0.130913	0.0965895	0.113751	0.001	0
P40302	P40302	Proteasome subunit alpha type-6	PRE5	8	8	8	43.2	43.2	43.2	17	121010	67472	0	0	0	0	0.106895	0.0669133	0.0869039	0.001	0
P07834	P07834	Cell division control protein 4	CDC4	17	17	16	27.5	27.5	26.2	39	53860	691650	146920	0	52963000	0	0.0475774	0.685923	0.36675	0.136925	-1.42142
P48362	P48362	Protein HGH1	HGH1	6	6	6	19.8	19.8	19.8	17	89378	0	0	0	0	0	0.0789523	0.0746246	0.0767885	0.001	0
P53010	P53010	PAB-dependent poly(A)-specific ribonuclease subunit PAN2	PAN2	9	9	9	8	8	8	5	35056	0	0	0	0	0	0.0309668	0.0183274	0.0246471	0.001	0
P33753	P33753	tRNA (uracil(54)-C(5))-methyltransferase	TRM2	3	3	3	6.7	6.7	6.7	5	56854	87907	0	0	8852000	0	0.0502222	0.0871791	0.0687006	0.001	0
Q12476	Q12476	Protein AIR2	AIR2	9	9	9	34.9	34.9	34.9	71	100930	372120	3103400	0	57715000	150200000	0.0891568	0.369039	0.229098	2.89226	3.65816
P38079	P38079	Protein YRO2	YRO2	2	1	1	9.6	5.5	5.5	12	172920	0	0	0	0	0	0.152749	0.0265084	0.0896289	0.001	0
Q07896	Q07896	Nucleolar complex-associated protein 3	NOC3	29	29	29	51.1	51.1	51.1	346	54270	2231900	16801000	0	292830016	1543399936	0.0479396	2.21342	1.13068	15.658	3.79164
Q03208	Q03208	Uncharacterized protein YML119W		6	6	6	21.8	21.8	21.8	23	94908	91122	46413	0	0	0	0.0838373	0.0903674	0.0871024	0.0432554	-1.00983
P40348	P40348	Replication factor C subunit 2	RFC2	6	6	6	17.8	17.8	17.8	32	78848	192150	260090	0	0	29984000	0.0696506	0.190559	0.130105	0.242395	0.897687
Q02648	Q02648	tRNA (uracil-O(2)-)-methyltransferase	TRM44	4	4	4	7.6	7.6	7.6	6	58900	0	0	0	0	0	0.0520295	0.0274739	0.0397517	0.001	0
Q06338	Q06338	Protein BCP1	BCP1	10	10	10	44.5	44.5	44.5	35	132400	113350	239770	0	17168000	0	0.116956	0.112411	0.114684	0.223458	0.962341
P38306	P38306	Uncharacterized protein YBR197C		2	2	2	12.4	12.4	12.4	8	139390	0	0	0	0	0	0.123131	0.0330594	0.078095	0.001	0
Q04371	Q04371	Protein-glutamate O-methyltransferase		13	13	13	26.2	26.2	26.2	28	69677	0	0	0	0	0	0.0615494	0.0311539	0.0463517	0.001	0
P24521	P24521	Phosphomevalonate kinase	ERG8	6	6	6	17.3	17.3	17.3	15	64662	11697	0	0	0	0	0.0571194	0.0116001	0.0343598	0.001	0
P21339	P21339	Morphogenesis-related protein MSB1	MSB1	10	10	10	10.3	10.3	10.3	15	30685	0	0	0	0	0	0.0271057	0.0359956	0.0315506	0.001	0
P14906	P14906	Protein translocation protein SEC63	SEC63	14	14	14	25.9	25.9	25.9	13	60196	53351	0	0	0	0	0.0531743	0.0529092	0.0530418	0.001	0
P40453	P40453	Ubiquitin carboxyl-terminal hydrolase 7	UBP7	3	3	3	3.1	3.1	3.1	2	30516	0	0	3560200	0	0	0.0269564	0.0252858	0.0261211	0.001	0
P53633	P53633	Prenylated Rab acceptor 1	YIP3	3	3	3	17	17	17	7	256860	0	0	0	0	0	0.226898	0.01243	0.119664	0.001	0
Q12697	Q12697	Vacuolar cation-transporting ATPase YPK9	YPK9	3	3	3	2.7	2.7	2.7	2	29867	0	0	3193500	0	0	0.0263831	0.0137173	0.0200502	0.001	0
P31386	P31386	Protein ATS1	ATS1	5	5	5	16.8	16.8	16.8	20	85145	76194	97974	0	0	0	0.0752131	0.075563	0.0753881	0.0913085	0.276412
Q12072	Q12072	ISWI one complex protein 2	IOC2	8	8	8	10.1	10.1	10.1	31	66220	624730	1310100	0	74005000	62019000	0.0584956	0.619557	0.339026	1.22097	1.84856
P25847	P25847	DNA mismatch repair protein MSH2	MSH2	8	8	8	9.3	9.3	9.3	32	32344	44986	322930	0	0	47692000	0.0285712	0.0446135	0.0365923	0.30096	3.03996
P25296	P25296	Calcineurin subunit B	CNB1	3	3	3	22.9	22.9	22.9	23	161500	401390	0	0	26962000	0	0.142662	0.398066	0.270364	0.001	0
P25580	P25580	Protein PBN1	PBN1	4	4	4	10.8	10.8	10.8	8	98585	0	0	0	0	0	0.0870854	0.0206439	0.0538646	0.001	0
P32266	P32266	Dynamin-like GTPase MGM1, mitochondrial;Dynamin-like GTPase MGM1 large isoform;Dynamin-like GTPase MGM1 small isoform	MGM1	5	5	5	6.5	6.5	6.5	3	38323	0	0	0	0	0	0.0338527	0.0419818	0.0379173	0.001	0
P20081	P20081	FK506-binding protein 1	FPR1	3	3	3	31.6	31.6	31.6	9	219600	138310	4107100	0	0	0	0.193984	0.137165	0.165575	3.82768	4.53092
Q06671	Q06671	Autophagy-related protein 23	ATG23	2	2	2	4.6	4.6	4.6	6	72159	96024	0	0	0	0	0.0637419	0.0952288	0.0794854	0.001	0
Q06543	Q06543	GPN-loop GTPase 3	GPN3	2	2	2	9.9	9.9	9.9	7	192120	112420	271920	0	0	0	0.16971	0.111489	0.140599	0.25342	0.849941
P32591	P32591	SWI/SNF complex subunit SWI3	SWI3	13	13	13	19	19	19	20	36787	586740	290730	0	59974000	0	0.0324959	0.581881	0.307189	0.270951	-0.181095
P47074	P47074	Spindle assembly checkpoint component MAD3	MAD3	4	4	4	8.3	8.3	8.3	16	57611	323990	250480	0	25045000	19279000	0.0508909	0.321307	0.186099	0.233439	0.326975
P05755;O13516	P05755;O13516	40S ribosomal protein S9-B;40S ribosomal protein S9-A	RPS9B;RPS9A	27	27	27	79.5	79.5	79.5	248	172110	139420	2573500	20105000	24076000	69424000	0.152034	0.138265	0.14515	2.39842	4.04647
P38793	P38793	tRNA (guanine(37)-N1)-methyltransferase	TRM5	5	5	5	13	13	13	13	59037	180640	0	0	16085000	0	0.0521505	0.179144	0.115647	0.001	0
Q12084	Q12084	Putative uridine kinase DAS2	DAS2	3	3	3	14.7	14.7	14.7	5	142320	0	0	0	0	0	0.125719	0.0683575	0.0970382	0.001	0
P39008	P39008	Poly(A) ribonuclease POP2	POP2	3	3	3	8.3	8.3	8.3	13	94712	0	0	0	0	0	0.0836641	0.0124911	0.0480776	0.001	0
Q12746	Q12746	Plasma membrane-associated coenzyme Q6 reductase PGA3	PGA3	4	4	4	15.7	15.7	15.7	6	113310	0	0	0	0	0	0.100093	0.0128527	0.0564727	0.001	0
P23287	P23287	Serine/threonine-protein phosphatase 2B catalytic subunit A1	CNA1	4	3	3	7.6	6	6	4	56037	0	0	0	0	0	0.0495005	0.0605589	0.0550297	0.001	0
P16664	P16664	Guanine nucleotide exchange factor subunit RGP1	RGP1	5	5	5	10	10	10	6	50520	0	0	0	0	0	0.044627	0.0404786	0.0425528	0.001	0
P38137	P38137	Peroxisomal-coenzyme A synthetase	PCS60	2	2	2	3.9	3.9	3.9	3	61305	0	0	0	0	0	0.054154	0.0760887	0.0651213	0.001	0
Q08162	Q08162	Exosome complex exonuclease DIS3	DIS3	3	3	3	3.6	3.6	3.6	13	30549	346020	0	0	0	0	0.0269856	0.343155	0.18507	0.001	0
P33201	P33201	Ribosome assembly factor MRT4	MRT4	11	11	11	42.4	42.4	42.4	69	136430	457700	4119300	0	59556000	160980000	0.120516	0.45391	0.287213	3.83905	3.74056
P38255	P38255	Transcriptional regulatory protein RXT2	RXT2	8	8	8	22.8	22.8	22.8	37	95297	745500	915770	0	78759000	81293000	0.0841809	0.739327	0.411754	0.853467	1.05155
P00498	P00498	ATP phosphoribosyltransferase	HIS1	8	8	8	29.6	29.6	29.6	27	89878	65871	0	0	0	0	0.079394	0.0653255	0.0723598	0.001	0
P39011	P39011	Bud emergence protein 4	BEM4	5	5	5	8.1	8.1	8.1	18	41141	63286	43931	0	0	7944800	0.036342	0.0627619	0.049552	0.0409422	-0.275354
P40087	P40087	DNA damage-inducible protein 1	DDI1	4	4	4	11	11	11	20	72803	44461	0	0	0	0	0.0643108	0.0440928	0.0542018	0.001	0
Q12321	Q12321	Mediator of RNA polymerase II transcription subunit 1	MED1	7	7	7	14.3	14.3	14.3	13	61553	247830	0	0	18539000	0	0.054373	0.245778	0.150075	0.001	0
P29056	P29056	Transcription factor IIIB 70 kDa subunit	BRF1	13	13	13	30	30	30	64	57057	922570	3477400	0	55961000	253130000	0.0504015	0.91493	0.482666	3.24082	2.74726
P22696	P22696	Peptidyl-prolyl cis-trans isomerase ESS1	ESS1	2	2	2	15.9	15.9	15.9	6	132600	0	0	0	0	0	0.117133	0.0591701	0.0881514	0.001	0
P53839	P53839	Glyoxylate reductase 1	GOR1	4	4	4	12.9	12.9	12.9	7	92731	0	0	0	0	0	0.0819142	0.0412756	0.0615949	0.001	0
P43572	P43572	Enhancer of polycomb-like protein 1	EPL1	2	2	2	2.5	2.5	2.5	9	33413	87771	100120	0	0	0	0.0295155	0.0870442	0.0582798	0.0933085	0.679012
Q07623	Q07623	Nucleolar protein 6	NOP6	8	8	8	39.6	39.6	39.6	97	129530	751720	14014000	15528000	81322000	514169984	0.114421	0.745495	0.429958	13.0606	4.92488
P25374	P25374	Cysteine desulfurase, mitochondrial	NFS1	5	5	5	12.5	12.5	12.5	10	61520	153340	0	0	0	0	0.0543439	0.15207	0.103207	0.001	0
Q92317	Q92317	Negative cofactor 2 complex subunit beta	NCB2	3	3	3	21.2	21.2	21.2	8	189920	0	0	0	0	0	0.167766	0.0252851	0.0965258	0.001	0
P40487	P40487	Diphthamide biosynthesis protein 1	DPH1	3	3	3	8.9	8.9	8.9	6	65785	0	0	0	0	0	0.0581114	0.0886614	0.0733864	0.001	0
P38313	P38313	Central kinetochore subunit AME1	AME1	4	4	4	13.9	13.9	13.9	5	83957	0	0	0	0	0	0.0741637	0.0489145	0.0615391	0.001	0
P46959	P46959	tRNA (adenine(58)-N(1))-methyltransferase catalytic subunit TRM61	GCD14	4	4	4	12.3	12.3	12.3	6	71352	0	0	0	0	0	0.063029	0.0472348	0.0551319	0.001	0
P35169	P35169	Serine/threonine-protein kinase TOR1	TOR1	7	5	5	3.3	2.6	2.6	5	11170	0	0	0	0	0	0.00986706	0.0465733	0.0282202	0.001	0
P32379	P32379	Proteasome subunit alpha type-5	PUP2	4	4	4	15.8	15.8	15.8	19	106400	93841	41130	0	0	0	0.0939888	0.0930639	0.0935263	0.0383318	-1.28683
Q06224	Q06224	Endoribonuclease YSH1	YSH1	7	7	7	11.9	11.9	11.9	11	35236	215620	0	0	0	0	0.0311258	0.213834	0.12248	0.001	0
P15807	P15807	Siroheme biosynthesis protein MET8;Precorrin-2 dehydrogenase;Sirohydrochlorin ferrochelatase	MET8	6	6	6	23.7	23.7	23.7	20	92303	70487	0	0	0	0	0.0815362	0.0699033	0.0757197	0.001	0
P40471	P40471	NADPH-dependent 1-acyldihydroxyacetone phosphate reductase	AYR1	3	3	3	12.5	12.5	12.5	7	81943	96871	0	0	0	0	0.0723846	0.0960688	0.0842267	0.001	0
P33301	P33301	DNA repair protein XRS2	XRS2	8	8	8	12.5	12.5	12.5	27	37423	375140	453650	0	29478000	39188000	0.0330577	0.372034	0.202546	0.422787	1.06168
P41921	P41921	Glutathione reductase	GLR1	8	8	8	24.2	24.2	24.2	17	56085	50313	67776	0	0	0	0.0495429	0.0498964	0.0497196	0.063165	0.345309
Q02457	Q02457	Protein TBF1	TBF1	11	11	11	26.7	26.7	26.7	46	69094	1103900	1465600	0	45941000	62865000	0.0610344	1.09476	0.577897	1.36589	1.24096
P32494	P32494	Chromatin-remodeling complexes subunit NGG1	NGG1	10	10	10	15.8	15.8	15.8	31	36077	415380	553510	0	37151000	54491000	0.0318687	0.41194	0.221905	0.515853	1.21702
P37304	P37304	Protein PAM1	PAM1	4	4	4	5.8	5.8	5.8	5	33990	0	0	0	0	0	0.0300252	0.0334744	0.0317498	0.001	0
P53334	P53334	Probable family 17 glucosidase SCW4	SCW4	9	9	9	31.1	31.1	31.1	21	100090	0	0	0	0	0	0.0884148	0.0500928	0.0692538	0.001	0
P53070	P53070	Mitochondrial translation optimization protein 1	MTO1	4	4	4	7.2	7.2	7.2	4	47781	0	0	0	0	0	0.0422075	0.0215865	0.031897	0.001	0
Q99321	Q99321	Diphosphoinositol polyphosphate phosphohydrolase DDP1	DDP1	5	5	5	30.3	30.3	30.3	26	124840	594600	440600	0	33339000	23164000	0.110278	0.589676	0.349977	0.410624	0.230559
P0C2H8;P0C2H9	P0C2H8;P0C2H9	60S ribosomal protein L31-A;60S ribosomal protein L31-B	RPL31A;RPL31B	3	3	3	24.8	24.8	24.8	3	190390	0	0	0	0	0	0.168182	0.0220922	0.0951369	0.001	0
P38429	P38429	Transcriptional regulatory protein SAP30	SAP30	3	3	3	16.9	16.9	16.9	8	146590	434430	828960	0	28810000	0	0.129491	0.430833	0.280162	0.772563	1.46339
Q08745;P46784	Q08745;P46784	40S ribosomal protein S10-A;40S ribosomal protein S10-B	RPS10A;RPS10B	3	3	3	38.1	38.1	38.1	24	260740	0	0	0	0	0	0.230326	0.0207435	0.125534	0.001	0
P28707	P28707	Co-chaperone protein SBA1	SBA1	5	5	5	25.9	25.9	25.9	21	161660	84870	103910	0	0	0	0.142803	0.0841672	0.113485	0.0968406	-0.228818
P38199	P38199	Heterogeneous nuclear rnp K-like protein 2	HEK2	6	6	6	18.6	18.6	18.6	21	80510	0	0	0	0	0	0.0711188	0.0677241	0.0694214	0.001	0
Q99260	Q99260	GTP-binding protein YPT6	YPT6	3	2	2	14.9	9.8	9.8	8	98319	0	0	0	0	0	0.0868504	0.044582	0.0657162	0.001	0
Q08422	Q08422	AN1-type zinc finger protein TMC1	TMC1	6	6	6	41.3	41.3	41.3	18	157870	0	250860	0	0	0	0.139455	0.0395146	0.0894848	0.233793	1.38552
Q03362	Q03362	Uncharacterized protein YDR476C	YDR476C	3	3	3	17.9	17.9	17.9	13	139550	144650	0	0	0	0	0.123272	0.143452	0.133362	0.001	0
Q00578	Q00578	DNA repair helicase RAD25	SSL2	10	10	10	11.4	11.4	11.4	33	28310	217480	370450	9021400	29558000	46222000	0.0250077	0.215679	0.120343	0.345247	1.52047
P39682	P39682	Pre-mRNA-processing factor 39	PRP39	6	6	6	11	11	11	13	31712	0	27154	0	0	0	0.0280129	0.0211398	0.0245763	0.0253066	0.0422445
P40693	P40693	Ribosome biogenesis protein RLP7	RLP7	14	14	14	35.1	35.1	35.1	193	85939	750040	17263000	0	51661000	717870016	0.0759145	0.743829	0.409872	16.0885	5.29472
P40574	P40574	AP-1-like transcription factor YAP5	YAP5	5	5	5	24.9	24.9	24.9	19	85362	155420	747870	0	0	42843000	0.0754048	0.154133	0.114769	0.69699	2.60241
Q12690;P40212	Q12690;P40212	60S ribosomal protein L13-A;60S ribosomal protein L13-B	RPL13A;RPL13B	8	8	8	31.7	31.7	31.7	89	146060	279660	6013300	0	41977000	160260000	0.129023	0.277344	0.203183	5.60419	4.78565
P28000	P28000	DNA-directed RNA polymerases I and III subunit RPAC2	RPC19	1	1	1	10.6	10.6	10.6	8	164230	0	760830	0	0	19855000	0.145073	0.0738318	0.109452	0.709068	2.69562
P39955	P39955	Protein SAP1	SAP1	10	10	9	15.1	15.1	13.7	27	22051	0	0	0	0	0	0.0194788	0.0113952	0.015437	0.001	0
P20436	P20436	DNA-directed RNA polymerases I, II, and III subunit RPABC3	RPB8	4	4	4	33.6	33.6	33.6	15	190630	0	219210	0	0	0	0.168394	0.0365801	0.102487	0.204296	0.995224
Q05359	Q05359	Protein ERP1	ERP1	1	1	1	5.5	5.5	5.5	5	112980	0	0	0	0	0	0.0998012	0.0265261	0.0631637	0.001	0
Q04673	Q04673	Suppressor of stem-loop protein 1	SSL1	8	8	8	22.6	22.6	22.6	57	47378	479570	2649000	0	67462000	131300000	0.0418515	0.475599	0.258725	2.46878	3.25431
Q08235	Q08235	Ribosome biogenesis protein BRX1	BRX1	14	14	14	60.8	60.8	60.8	177	63805	500530	10935000	0	21231000	581779968	0.0563624	0.496385	0.276374	10.1911	5.20454
P25808	P25808	ATP-dependent rRNA helicase SPB4	SPB4	22	22	22	36.6	36.6	36.6	68	29143	63871	373480	0	0	43790000	0.0257436	0.0633421	0.0445428	0.348071	2.96612
P38077	P38077	ATP synthase subunit gamma, mitochondrial	ATP3	3	3	3	12.2	12.2	12.2	5	59734	0	0	0	0	0	0.0527662	0.0326151	0.0426907	0.001	0
P38699	P38699	Protein STB5	STB5	5	5	5	7.4	7.4	7.4	4	27504	0	0	0	0	0	0.0242957	0.0318645	0.0280801	0.001	0
Q03768	Q03768	Protein GIR2	GIR2	4	4	4	15.8	15.8	15.8	12	119060	0	0	0	0	0	0.105172	0.034945	0.0700585	0.001	0
P41318	P41318	Target of rapamycin complex subunit LST8	LST8	2	2	2	8.3	8.3	8.3	2	56287	0	0	0	0	0	0.0497213	0.0120638	0.0308925	0.001	0
P25349	P25349	Flavoprotein-like protein YCP4	YCP4	2	2	2	10.9	10.9	10.9	5	66744	46631	0	0	0	0	0.0589585	0.0462449	0.0526017	0.001	0
P38042	P38042	Anaphase-promoting complex subunit CDC27	CDC27	8	8	8	13.2	13.2	13.2	18	31309	186860	1784000	0	0	65525000	0.0276569	0.185313	0.106485	1.66263	3.96475
P38629	P38629	Replication factor C subunit 3	RFC3	11	11	11	40.9	40.9	40.9	42	50489	78732	170160	0	21973000	21676000	0.0445996	0.07808	0.0613398	0.158583	1.37035
P53598	P53598	Succinyl-CoA ligase [ADP-forming] subunit alpha, mitochondrial	LSC1	5	5	5	20.1	20.1	20.1	13	75189	0	0	0	0	0	0.0664184	0.0279187	0.0471686	0.001	0
Q03784	Q03784	Trafficking protein particle complex subunit 23	TRS23	3	3	3	16.9	16.9	16.9	5	73820	0	0	0	0	0	0.0652091	0.0861119	0.0756605	0.001	0
P34222	P34222	Peptidyl-tRNA hydrolase 2	PTH2	3	3	3	21.6	21.6	21.6	9	103200	0	84250	0	0	0	0.0911621	0.0332275	0.0621948	0.0785182	0.336234
P47077	P47077	Nucleolar protein 9	NOP9	30	30	30	48.3	48.3	48.3	129	27140	186310	1768600	0	25893000	198610000	0.0239742	0.184767	0.104371	1.64828	3.98117
P47030	P47030	Protein TAX4	TAX4	1	1	1	1.8	1.8	1.8	10	34333	0	0	0	0	0	0.0303282	0.0274962	0.0289122	0.001	0
Q12143	Q12143	Kinetochore-associated protein NSL1	NSL1	5	5	5	25.9	25.9	25.9	25	63957	54568	0	0	0	0	0.0564966	0.0541161	0.0553064	0.001	0
P32617	P32617	Chromatin-remodeling complex subunit IES6	IES6	6	6	6	42.8	42.8	42.8	41	91488	1139500	5721400	0	141240000	176500000	0.0808162	1.13006	0.60544	5.33215	3.13866
Q12156	Q12156	Protein AIM7	AIM7	3	3	3	17.4	17.4	17.4	17	162080	170760	0	0	0	0	0.143174	0.169346	0.15626	0.001	0
P46956	P46956	Inorganic phosphate transporter PHO86	PHO86	7	7	7	21.9	21.9	21.9	21	58068	0	0	0	0	0	0.0512946	0.0537963	0.0525454	0.001	0
P02400	P02400	60S acidic ribosomal protein P2-beta	RPP2B	1	1	1	12.7	12.7	12.7	4	153320	0	0	0	0	0	0.135436	0.0364337	0.0859347	0.001	0
Q12285	Q12285	Ubiquitin-like protein MDY2	MDY2	3	3	3	19.8	19.8	19.8	5	75365	0	0	0	0	0	0.0665739	0.0331949	0.0498844	0.001	0
P53632	P53632	Poly(A) RNA polymerase protein 2	PAP2	17	17	16	34.2	34.2	32.9	118	31005	441930	3673900	0	63346000	347769984	0.0273884	0.43827	0.232829	3.42395	3.87832
P39009	P39009	DNA damage response protein kinase DUN1	DUN1	8	8	8	20.9	20.9	20.9	13	29862	106780	0	0	0	0	0.0263787	0.105896	0.0661372	0.001	0
Q06628	Q06628	Autophagy-related protein 13	ATG13	3	3	3	4.9	4.9	4.9	2	22506	0	0	0	0	0	0.0198807	0.0905302	0.0552055	0.001	0
P47017	P47017	Sm-like protein LSm1	LSM1	1	1	1	8.1	8.1	8.1	6	96564	0	0	0	0	0	0.0853001	0.0165844	0.0509423	0.001	0
P38283	P38283	Inner centromere protein-related protein SLI15	SLI15	7	7	7	11.6	11.6	11.6	15	19706	85523	0	0	0	0	0.0174074	0.0848148	0.0511111	0.001	0
Q12208	Q12208	U6 snRNA phosphodiesterase	USB1	6	6	6	21.4	21.4	21.4	29	43107	41920	115860	0	0	21347000	0.0380787	0.0415729	0.0398258	0.107978	1.43896
P53686	P53686	NAD-dependent protein deacetylase HST2	HST2	1	1	1	3.1	3.1	3.1	3	50594	0	0	0	0	0	0.0446924	0.0244639	0.0345782	0.001	0
P18544	P18544	Acetylornithine aminotransferase, mitochondrial	ARG8	3	3	3	7.8	7.8	7.8	8	37365	152420	0	0	0	0	0.0330065	0.151158	0.0920822	0.001	0
Q12517	Q12517	mRNA-decapping enzyme subunit 1	DCP1	2	2	2	7.4	7.4	7.4	10	65618	62770	0	0	0	0	0.0579639	0.0622502	0.060107	0.001	0
P38555	P38555	GTP-binding protein YPT31/YPT8	YPT31	8	2	2	37.7	9	9	5	56812	0	0	0	0	0	0.0501851	0.0830866	0.0666358	0.001	0
Q02931	Q02931	NET1-associated nuclear protein 1	NAN1	5	5	5	5.6	5.6	5.6	10	22377	81766	0	0	4887800	0	0.0197668	0.0810889	0.0504279	0.001	0
Q99189	Q99189	mRNA transport regulator MTR10	MTR10	6	6	6	6.2	6.2	6.2	8	20832	0	0	0	0	0	0.018402	0.0180179	0.01821	0.001	0
P53892	P53892	Protein IBD2	IBD2	5	5	5	19.4	19.4	19.4	13	63327	0	0	0	0	0	0.0559401	0.0271935	0.0415668	0.001	0
Q08962	Q08962	60S ribosome subunit biogenesis protein NIP7	NIP7	4	4	4	21.5	21.5	21.5	29	62718	0	0	0	0	0	0.0554021	0.0169281	0.0361651	0.001	0
P35728	P35728	Protein MPE1	MPE1	6	6	6	18.6	18.6	18.6	7	31935	1077600	60274	0	41946000	0	0.0282099	1.06868	0.548443	0.0561733	-3.28738
Q08492	Q08492	Bud site selection protein 21	BUD21	4	4	4	27.1	27.1	27.1	41	71675	1332100	2170800	0	53562000	72822000	0.0633143	1.32107	0.692192	2.02311	1.54733
Q06252	Q06252	Uncharacterized protein YLR179C		4	4	4	20.9	20.9	20.9	10	71084	0	0	0	0	0	0.0627923	0.0147874	0.0387898	0.001	0
P21374	P21374	Pre-mRNA-splicing factor ISY1	ISY1	12	12	12	54	54	54	46	64122	1063900	3368800	0	38903000	133810000	0.0566424	1.05509	0.555866	3.13961	2.49778
P18888	P18888	Transcription regulatory protein SNF6	SNF6	5	5	5	18.4	18.4	18.4	33	69947	296260	1687100	0	0	38587000	0.0617879	0.293807	0.177797	1.57232	3.14459
P25366	P25366	Protein OCA4	OCA4	4	4	4	13	13	13	7	36739	0	0	0	0	0	0.0324535	0.034909	0.0336813	0.001	0
P32860	P32860	NifU-like protein, mitochondrial	NFU1	2	2	2	10.2	10.2	10.2	4	42787	0	0	0	0	0	0.037796	0.0906549	0.0642254	0.001	0
P32448	P32448	Anti-silencing protein 2	ASF2	8	8	8	17	17	17	10	23619	75334	398840	0	0	28966000	0.0208639	0.0747102	0.047787	0.371705	2.95947
P46367	P46367	Potassium-activated aldehyde dehydrogenase, mitochondrial	ALD4	9	8	8	20.8	19.3	19.3	13	20323	0	0	0	0	0	0.0179524	0.0368127	0.0273826	0.001	0
P41913	P41913	Protein GDS1	GDS1	6	6	6	12.6	12.6	12.6	6	25873	0	238010	0	0	17971000	0.022855	0.0219016	0.0223783	0.221817	3.3092
P25356	P25356	Beige protein homolog 1	BPH1	3	3	3	1.2	1.2	1.2	3	5639.1	0	0	964730	0	0	0.00498132	0.0261611	0.0155712	0.001	0
P49956	P49956	Chromosome transmission fidelity protein 18	CTF18	7	7	7	10.1	10.1	10.1	21	10884	55087	312420	0	14271000	26878000	0.00961442	0.0546308	0.0321226	0.291165	3.18018
P32571	P32571	Ubiquitin carboxyl-terminal hydrolase 4	DOA4	5	5	5	5.7	5.7	5.7	8	12104	0	0	0	0	0	0.0106921	0.00834683	0.00951947	0.001	0
P40959	P40959	Sorting nexin MVP1	MVP1	3	3	3	6.1	6.1	6.1	7	17720	0	137620	0	0	7238200	0.015653	0.0293029	0.022478	0.128257	2.51246
P03872	P03872	Partitioning protein REP2	REP2	6	6	6	21.6	21.6	21.6	54	32361	590110	1167900	0	37138000	57441000	0.0285862	0.585223	0.306905	1.08844	1.8264
Q08959	Q08959	Phosphatidylglycerol phospholipase C	PGC1	4	4	4	15	15	15	6	28355	0	33204	0	0	0	0.0250475	0.0152669	0.0201572	0.030945	0.618411
P38806	P38806	Chromatin modification-related protein YNG2	YNG2	2	2	2	18.8	18.8	18.8	1	22582	0	0	0	0	0	0.0199479	0.0428461	0.031397	0.001	0
P00812	P00812	Arginase	CAR1	7	7	7	22.2	22.2	22.2	14	0	0	0	0	0	0	0.0592518	0.144819	0.102035	0.001	0
P01119	P01119	Ras-like protein 1	RAS1	5	5	5	14.2	14.2	14.2	6	0	0	0	0	0	0	0.0287163	0.0181133	0.0234148	0.001	0
P05085	P05085	Arginine metabolism regulation protein II	ARG81	6	6	6	7.2	7.2	7.2	9	0	43628	426930	0	0	33765000	0.0268112	0.0432667	0.035039	0.397884	3.50532
P05748;P54780	P05748;P54780	60S ribosomal protein L15-A;60S ribosomal protein L15-B	RPL15A;RPL15B	6	6	6	31.4	31.4	31.4	18	0	0	596970	0	0	0	0.037254	0.0471687	0.0422113	0.556356	3.72031
P06100	P06100	General negative regulator of transcription subunit 2	CDC36	4	4	4	24.1	24.1	24.1	5	0	0	0	0	0	0	0.0783757	0.04219	0.0602829	0.001	0
P06182	P06182	Cytochrome c heme lyase	CYC3	1	1	1	3.7	3.7	3.7	2	0	0	0	0	0	0	0.0181914	0.0634801	0.0408358	0.001	0
P06243	P06243	Cell division control protein 7	CDC7	2	2	2	4.9	4.9	4.9	12	0	49908	58691	0	0	0	0.0374083	0.0494947	0.0434515	0.054698	0.332083
P06701	P06701	Regulatory protein SIR3	SIR3	12	12	12	11.6	11.6	11.6	42	0	200640	812000	0	39267000	79457000	0.0372991	0.198979	0.118139	0.756757	2.67935
P06774	P06774	Transcriptional activator HAP2	HAP2	4	4	4	22.6	22.6	22.6	6	0	0	1325300	0	0	37839000	0.0523196	0.0618714	0.0570955	1.23514	4.43515
P06776	P06776	3,5-cyclic-nucleotide phosphodiesterase 2	PDE2	2	2	2	4.2	4.2	4.2	1	0	160970	0	0	0	0	0.0324753	0.159637	0.0960562	0.001	0
P06779	P06779	DNA repair protein RAD7	RAD7	3	3	3	6.9	6.9	6.9	2	0	0	0	0	0	0	0.0194712	0.0371245	0.0282979	0.001	0
P06839	P06839	DNA repair helicase RAD3	RAD3	4	4	4	7.5	7.5	7.5	8	0	0	630960	0	0	97379000	0.0315325	0.0234961	0.0275143	0.588034	4.41764
P06843	P06843	Protein SPT2	SPT2	6	6	6	17.1	17.1	17.1	52	0	124590	3540800	0	0	168720000	0.0296972	0.123558	0.0766277	3.29991	5.42841
P07248	P07248	Regulatory protein ADR1	ADR1	12	12	12	10.4	10.4	10.4	15	0	0	42514	0	0	0	0.0588779	0.0648943	0.0618861	0.0396216	-0.643327
P07256	P07256	Cytochrome b-c1 complex subunit 1, mitochondrial	COR1	6	6	6	17.9	17.9	17.9	9	0	0	0	0	0	0	0.0245009	0.0789977	0.0517493	0.001	0
P07269	P07269	Regulatory protein PHO2	PHO2	8	8	8	15	15	15	37	0	1569100	1165000	0	43777000	44807000	0.0631597	1.55611	0.809633	1.08574	0.42334
P07277	P07277	Mevalonate kinase	ERG12	5	5	5	18.7	18.7	18.7	10	0	91533	0	0	0	0	0.0435029	0.090775	0.067139	0.001	0
P08539	P08539	Guanine nucleotide-binding protein alpha-1 subunit	GPA1	2	2	2	5.1	5.1	5.1	3	0	0	0	0	0	0	0.0851833	0.0454555	0.0653194	0.001	0
P08638	P08638	Regulatory protein LEU3	LEU3	4	4	4	5.2	5.2	5.2	2	0	0	48567	0	0	4475900	0.0324563	0.0260546	0.0292555	0.0452628	0.62962
P09435	P09435	Heat shock protein SSA3	SSA3	24	5	5	34.5	9.2	9.2	6	0	0	0	0	0	0	0.0160749	0.0408617	0.0284683	0.001	0
P09440	P09440	C-1-tetrahydrofolate synthase, mitochondrial;Methylenetetrahydrofolate dehydrogenase;Methenyltetrahydrofolate cyclohydrolase;Formyltetrahydrofolate synthetase	MIS1	8	8	8	12.4	12.4	12.4	9	0	0	0	0	0	0	0.0280841	0.0613819	0.044733	0.001	0
P09457	P09457	ATP synthase subunit 5, mitochondrial	ATP5	3	3	3	17	17	17	4	0	0	0	0	0	0	0.032573	0.0501828	0.0413779	0.001	0
P09620	P09620	Pheromone-processing carboxypeptidase KEX1	KEX1	9	9	9	16.7	16.7	16.7	15	0	0	0	0	0	0	0.0968916	0.0115182	0.0542049	0.001	0
P09959	P09959	Regulatory protein SWI6	SWI6	4	4	4	5.7	5.7	5.7	7	0	0	0	0	0	0	0.0310889	0.0427144	0.0369016	0.001	0
P0CT04	P0CT04	Protease B inhibitor 2	PBI2	3	3	3	58.7	58.7	58.7	13	0	0	715180	0	0	0	0.0221927	0.0983301	0.0602614	0.666524	3.46735
P40105;P0CX22;P0CX21;P0CX20;P53819;P0CX15;P0CX14;P40889;P40434;P39971;P0CX17;P0CX16	P40105;P0CX22;P0CX21;P0CX20;P53819;P0CX15;P0CX14;P40889;P40434	Y element ATP-dependent helicase protein 1 copy 2;Y element ATP-dependent helicase protein 1 copy 8;Y element ATP-dependent helicase protein 1 copy 5;Y element ATP-dependent helicase protein 1 copy 1;Y element ATP-dependent helicase protein 1 copy 6;Y element ATP-dependent helicase protein 1 copy 7;Y element ATP-dependent helicase protein 1 copy 3;Y element ATP-dependent helicase YJL225C;Y elemen…	YRF1-2;YRF1-8;YRF1-5;YRF1-1;YRF1-6;YRF1-7;YRF1-3;YIL177C	18	18	2	13.6	13.6	1.7	25	0	0	19794	0	0	0	0.0607925	0.0306098	0.0457012	0.0184473	-1.30882
P0CY09;P0CY08;P0CY13	P0CY09;P0CY08	Silenced mating-type protein ALPHA2;Mating-type protein ALPHA2	HMLALPHA2;MATALPHA2	3	3	3	14.3	14.3	14.3	11	0	370270	0	0	0	0	0.0287197	0.367204	0.197962	0.001	0
P10080	P10080	Single-stranded nucleic acid-binding protein	SBP1	3	3	3	11.9	11.9	11.9	12	0	117810	0	0	0	0	0.040214	0.116834	0.0785242	0.001	0
P10363	P10363	DNA primase small subunit	PRI1	3	3	3	8.8	8.8	8.8	6	0	891450	670160	0	0	0	0.052593	0.884068	0.468331	0.624567	0.415328
P10823	P10823	Guanine nucleotide-binding protein alpha-2 subunit	GPA2	8	8	8	20.3	20.3	20.3	9	0	0	0	0	0	0	0.0356113	0.0411854	0.0383984	0.001	0
P12868	P12868	E3 ubiquitin-protein ligase PEP5	PEP5	4	4	4	3.9	3.9	3.9	2	0	0	0	0	0	0	0.0416555	0.0314575	0.0365565	0.001	0
P12945	P12945	N-terminal acetyltransferase A complex subunit NAT1	NAT1	10	10	10	13.8	13.8	13.8	31	0	0	0	0	0	0	0.0545527	0.0226454	0.038599	0.001	0
P12954	P12954	ATP-dependent DNA helicase SRS2	SRS2	4	4	4	4.4	4.4	4.4	8	0	0	143210	0	0	0	0.0453222	0.0113266	0.0283244	0.133467	2.23636
P14242	P14242	DNA mismatch repair protein PMS1	PMS1	9	9	9	13.4	13.4	13.4	15	0	42532	191930	0	0	30126000	0.0362712	0.0421798	0.0392255	0.178872	2.18907
P14736	P14736	DNA repair protein RAD4	RAD4	2	2	2	2.9	2.9	2.9	3	0	0	0	0	0	0	0.0460256	0.0201329	0.0330793	0.001	0
P14772	P14772	Bile pigment transporter 1	BPT1	6	5	5	3.7	3.2	3.2	5	0	0	0	0	0	0	0.0906308	0.038193	0.0644119	0.001	0
P15303	P15303	Protein transport protein SEC23	SEC23	8	8	8	11.7	11.7	11.7	20	0	0	0	0	0	0	0.0293438	0.0413753	0.0353596	0.001	0
P15442	P15442	Serine/threonine-protein kinase GCN2	GCN2	10	10	10	7.7	7.7	7.7	10	0	0	0	0	0	0	0.0393579	0.058014	0.0486859	0.001	0
P15496	P15496	Isopentenyl-diphosphate Delta-isomerase	IDI1	4	4	4	18.1	18.1	18.1	19	0	123250	0	0	0	0	0.043857	0.122229	0.0830432	0.001	0
P15565	P15565	tRNA (guanine(26)-N(2))-dimethyltransferase, mitochondrial	TRM1	5	5	5	8.1	8.1	8.1	14	0	40282	412220	0	0	0	0.0283762	0.0399484	0.0341623	0.384175	3.49129
P16370	P16370	DNA-directed RNA polymerase II subunit RPB3	RPB3	2	2	2	6.6	6.6	6.6	9	0	0	0	0	0	0	0.0454697	0.0235198	0.0344948	0.001	0
P16603	P16603	NADPH--cytochrome P450 reductase	NCP1	3	3	3	4.8	4.8	4.8	5	0	0	0	0	0	0	0.0394088	0.0379835	0.0386961	0.001	0
P17076	P17076	60S ribosomal protein L8-A	RPL8A	23	4	4	62.5	13.3	13.3	69	0	0	1175400	0	0	67600000	0.069199	0.0301398	0.0496694	1.09543	4.463
P17119	P17119	Kinesin-like protein KAR3	KAR3	6	6	6	9.6	9.6	9.6	11	0	0	176170	0	0	18597000	0.0423201	0.0411392	0.0417297	0.164185	1.97617
P17558	P17558	37S ribosomal protein PET123, mitochondrial	PET123	3	3	3	7.9	7.9	7.9	9	0	0	238630	0	0	0	0.0200764	0.0195539	0.0198152	0.222395	3.48845
P17695	P17695	Glutaredoxin-2, mitochondrial	GRX2	4	4	4	30.8	30.8	30.8	7	0	191400	0	0	0	0	0.0474497	0.189815	0.118632	0.001	0
P17890	P17890	DNA-directed RNA polymerase III subunit RPC7	RPC31	2	2	2	15.1	15.1	15.1	2	0	0	0	0	0	0	0.016866	0.0295248	0.0231954	0.001	0
P18494	P18494	Nitrogen regulatory protein GLN3	GLN3	3	3	3	7.4	7.4	7.4	4	0	0	0	0	0	0	0.0704088	0.0458112	0.05811	0.001	0
P19541	P19541	Regulator of drug sensitivity 2	RDS2	2	2	2	6.7	6.7	6.7	7	0	0	113300	0	0	0	0.0184703	0.0573127	0.0378915	0.105592	1.47855
P20484	P20484	Protein MAK11	MAK11	13	13	13	44.4	44.4	44.4	49	0	0	0	0	0	0	0.0327082	0.0479908	0.0403495	0.001	0
P20967	P20967	2-oxoglutarate dehydrogenase, mitochondrial	KGD1	6	6	6	6.8	6.8	6.8	5	0	0	0	0	0	0	0.0245996	0.0362553	0.0304275	0.001	0
P21242	P21242	Probable proteasome subunit alpha type-7	PRE10	6	6	6	25.7	25.7	25.7	8	0	0	0	0	0	0	0.0551503	0.0221625	0.0386564	0.001	0
P21268	P21268	Cyclin-dependent kinase inhibitor FAR1	FAR1	4	4	4	6.7	6.7	6.7	5	0	0	28976	0	0	0	0.100762	0.0305922	0.065677	0.0270047	-1.28218
P21269	P21269	CCA tRNA nucleotidyltransferase, mitochondrial	CCA1	3	3	3	8.1	8.1	8.1	8	0	86219	0	0	0	0	0.0572223	0.085505	0.0713637	0.001	0
P21672	P21672	Ribonucleoside-diphosphate reductase large chain 2	RNR3	10	1	1	11.9	1.5	1.5	4	0	0	0	0	0	0	0.0196246	0.0722877	0.0459562	0.001	0
P22023	P22023	Killer toxin-resistance protein 5	KRE5	2	2	2	1.7	1.7	1.7	8	0	316790	0	0	0	0	0.0314286	0.314167	0.172798	0.001	0
P22035	P22035	Myb-like DNA-binding protein BAS1	BAS1	8	8	8	12.5	12.5	12.5	27	0	406320	342680	0	42466000	41340000	0.0305833	0.402955	0.216769	0.319366	0.559051
P22134	P22134	DNA-3-methyladenine glycosylase	MAG1	7	7	7	31.8	31.8	31.8	21	0	46959	379900	0	0	26461000	0.0605516	0.0465701	0.0535609	0.354054	2.72472
P22141	P22141	Proteasome subunit beta type-4	PRE1	2	2	2	13.1	13.1	13.1	4	0	0	0	0	0	0	0.0199717	0.0312444	0.0256081	0.001	0
P22149	P22149	Iron-regulated transcriptional activator AFT1	AFT1	4	4	4	7.4	7.4	7.4	31	0	111690	48200	0	0	0	0.0140114	0.110765	0.0623882	0.0449208	-0.473891
P22209	P22209	Serine/threonine-protein kinase KIN3	KIN3	2	2	2	6.2	6.2	6.2	7	0	738490	72508	0	0	0	0.024511	0.732375	0.378443	0.067575	-2.48551
P22470	P22470	Protein SAN1	SAN1	4	4	4	8.9	8.9	8.9	7	0	0	0	0	0	0	0.0185507	0.00855948	0.0135551	0.001	0
P22516	P22516	ATP-dependent RNA helicase CHL1	CHL1	3	3	3	3.7	3.7	3.7	14	0	43665	68368	0	0	0	0.0593037	0.0433034	0.0513036	0.0637167	0.312612
P22855	P22855	Alpha-mannosidase	AMS1	9	9	9	9.5	9.5	9.5	9	0	0	0	0	0	0	0.0339287	0.0442974	0.0391131	0.001	0
P22936	P22936	DNA-(apurinic or apyrimidinic site) lyase 1	APN1	4	4	4	11.7	11.7	11.7	11	0	0	0	0	0	0	0.0161104	0.0345082	0.0253093	0.001	0
P23250	P23250	Negative RAS protein regulator protein	RPI1	1	1	1	2.5	2.5	2.5	10	0	0	216450	0	0	7085500	0.0427248	0.0349021	0.0388134	0.201724	2.37776
P23255	P23255	Transcription initiation factor TFIID subunit 2	TAF2	22	22	22	16.3	16.3	16.3	65	0	247180	379930	0	39744000	56608000	0.013241	0.245133	0.129187	0.354082	1.45462
P23503	P23503	Cytosolic Fe-S cluster assembly factor NAR1	NAR1	2	2	2	4.9	4.9	4.9	6	0	0	0	0	0	0	0.0450547	0.0633233	0.054189	0.001	0
P23639	P23639	Proteasome subunit alpha type-2	PRE8	6	6	6	31.2	31.2	31.2	14	0	0	0	0	0	0	0.0787278	0.0403364	0.0595321	0.001	0
P23644	P23644	Mitochondrial import receptor subunit TOM40	TOM40	2	2	2	6.5	6.5	6.5	3	0	0	0	0	0	0	0.0162306	0.0222033	0.019217	0.001	0
P23748	P23748	M-phase inducer phosphatase	MIH1	1	1	1	2.5	2.5	2.5	0	0	0	0	0	0	0	0.0148376	0.0851047	0.0499712	0.001	0
P24482	P24482	DNA polymerase epsilon subunit B	DPB2	2	2	2	3.2	3.2	3.2	2	0	152640	0	0	0	0	0.0327579	0.151376	0.092067	0.001	0
P25042	P25042	Repressor ROX1	ROX1	5	5	5	18.5	18.5	18.5	11	0	0	241560	0	0	0	0.0435772	0.0333315	0.0384544	0.225126	2.54951
P25299	P25299	mRNA 3-end-processing protein RNA15	RNA15	2	2	2	6.1	6.1	6.1	9	0	62796	0	0	0	0	0.0280521	0.062276	0.045164	0.001	0
P25303	P25303	DnaJ-related protein SCJ1	SCJ1	3	3	3	11.7	11.7	11.7	4	0	0	0	0	0	0	0.033393	0.0235289	0.028461	0.001	0
P25337	P25337	Pre-mRNA-splicing factor BUD31	BUD31	3	3	3	22.9	22.9	22.9	8	0	0	905680	0	0	0	0.0417089	0.0550691	0.048389	0.844063	4.1246
P25365	P25365	Putative guanine nucleotide-exchange factor SED4	SED4	10	10	10	12.6	12.6	12.6	8	0	18923	0	0	0	0	0.0306224	0.0187663	0.0246943	0.001	0
P25368	P25368	Ribosomal RNA-processing protein 7	RRP7	8	8	8	34.3	34.3	34.3	44	0	0	1850600	0	0	83138000	0.0181098	0.0582636	0.0381867	1.7247	5.49713
P25369	P25369	LAS seventeen-binding protein 5	LSB5	4	4	4	15.5	15.5	15.5	17	0	205050	0	0	18367000	0	0.0282976	0.203352	0.115825	0.001	0
P25375	P25375	Saccharolysin	PRD1	7	7	7	10.1	10.1	10.1	5	0	0	0	0	0	0	0.0347184	0.0190195	0.0268689	0.001	0
P25451	P25451	Proteasome subunit beta type-3	PUP3	2	2	2	16.6	16.6	16.6	1	0	0	0	0	0	0	0.0934181	0.0448201	0.0691191	0.001	0
P25502	P25502	Proline utilization trans-activator	PUT3	3	3	3	2.9	2.9	2.9	7	0	0	85652	0	0	0	0.0980806	0.0386736	0.0683771	0.0798248	0.223324
P25555	P25555	Single-strand telomeric DNA-binding protein GBP2	GBP2	7	7	7	18.5	18.5	18.5	40	0	186550	787100	0	39699000	65680000	0.0353612	0.185005	0.110183	0.733551	2.73499
P25569	P25569	Glucose-induced degradation protein 7	GID7	3	3	3	4.2	4.2	4.2	2	0	0	0	0	0	0	0.0848437	0.0194658	0.0521547	0.001	0
P25586	P25586	KRR1 small subunit processome component	KRR1	23	23	23	63.6	63.6	63.6	180	0	0	730730	0	0	38406000	0.0706087	0.0127966	0.0417027	0.681016	4.02948
P25617	P25617	Uncharacterized protein YCR016W		5	5	5	23.4	23.4	23.4	16	0	0	168810	0	0	0	0.0121644	0.0466895	0.0294269	0.157325	2.41854
P25618	P25618	Protein CWH43	CWH43	2	2	2	2.4	2.4	2.4	3	0	0	0	0	0	0	0.0187475	0.0388632	0.0288053	0.001	0
P25627	P25627	18S rRNA (guanine(1575)-N(7))-methyltransferase	BUD23	2	2	2	8.4	8.4	8.4	7	0	0	0	0	0	0	0.0216769	0.0271727	0.0244248	0.001	0
P25635	P25635	Periodic tryptophan protein 2	PWP2	9	9	9	9.9	9.9	9.9	19	0	0	598730	0	0	40558000	0.033562	0.0451253	0.0393437	0.557996	3.82605
[truncated: 497 more rows]
